# Supplementary material for: Text mining-based word representations for biomedical data analysis and protein-protein interaction networks in machine learning tasks
Source: PLoS One. 2021 Oct 15;16(10):e0258623. doi: 10.1371/journal.pone.0258623 (PMC8519453; doi:10.1371/journal.pone.0258623)
Supplement: S5 File — (CSV) [file pone.0258623.s013.csv]

protein 1	protein 2	similarity
COL1A1	COL1A2	0.880388764
EFNB1	EFNB3	0.602263994
EFNB2	EFNB3	0.72080566
EFNB1	EFNB2	0.769513791
ACTB	ACTG1	0.679459789
FCER1A	MS4A2	0.47159449
FCER1A	IGHE	0.567307758
FCER1G	MS4A2	0.432660753
FCER1A	FCER1G	0.634551117
IGHE	MS4A2	0.421641959
FCER1G	IGHE	0.409868754
KRT25	KRT27	0.476540762
GH1	GH2	0.411907276
HSP90AA1	HSPA8	0.756291861
HSP90AB1	HSPA8	0.539821318
HSP90AB1	LAMP2	0.248134576
HSP90AA1	HSP90AB1	0.486421356
HSP90AA1	LAMP2	0.237111952
HSPA8	LAMP2	0.366763519
HSP90AA1	PLIN2	0.217706516
PLIN2	PLIN3	0.662009819
HBB	HSP90AA1	0.038213394
HSP90AB1	PLIN3	0.379961658
HBB	HSP90AB1	0.257229821
HSP90AB1	PLIN2	0.277235289
HSP90AA1	PLIN3	0.368586618
HSP90AB1	RNASE1	0.184763351
LAMP2	RNASE1	0.250778009
LAMP2	PLIN2	0.509974461
PLIN2	RNASE1	0.293138312
HBB	PLIN2	0.262161727
HBB	LAMP2	0.173519532
HSP90AA1	RNASE1	0.394644662
HBB	RNASE1	-0.049137751
LAMP2	PLIN3	0.568206787
PLIN3	RNASE1	0.300079918
HBB	PLIN3	0.166325539
HSP90AB1	NLRP3	0.038849
NLRP3	SUGT1	0.172125745
HSP90AB1	SUGT1	0.491564991
SCUBE1	SCUBE3	0.520097352
SFTPA1	SFTPA2	0.822657534
COL4A1	COL4A2	0.849622694
COL4A2	COL4A5	0.685806908
COL4A1	COL4A5	0.748423965
COL4A2	COL4A6	0.689088473
COL4A5	COL4A6	0.832066071
COL4A1	COL4A6	0.677731177
COL4A4	COL4A5	0.835391633
COL4A3	COL4A4	0.847590121
COL4A3	COL4A5	0.814939093
ACTA1	ACTC1	0.68589322
RIPK1	RIPK3	0.847133029
SUMO2	SUMO3	0.894839654
BRAF	YWHAB	0.150271027
TCF7L2	TLE3	0.488853639
TCF7L2	TLE2	0.331324916
TCF7L2	TLE1	0.372874662
LEF1	TLE1	0.571416111
TCF7L2	TLE4	0.261436118
LEF1	TLE3	0.598727949
LEF1	TLE4	0.422208387
LEF1	TLE2	0.51662933
HDAC1	LEF1	0.513940761
HDAC1	TLE4	0.339970438
HDAC1	TLE2	0.464350556
HDAC1	TLE1	0.467904018
HDAC1	TLE3	0.530747889
HDAC1	TCF7L2	0.363000645
GNAL	GNAT3	0.319371834
GNAI1	GNAL	0.505554542
GNAI2	GNAL	0.183696901
GNAI3	GNAL	0.580108421
POLD2	RPA3	0.542742914
POLK	RPA1	0.232383548
POLD3	RPA1	0.630151913
PCNA	RPA3	0.347728655
POLD1	RPA3	0.319307415
POLK	RPA3	0.210864671
POLD4	RPA1	0.532648475
POLD4	RPA3	0.497516688
POLD3	RPA3	0.429687639
PCNA	RPA1	0.509031875
POLD2	RPA1	0.626737351
POLD1	RPA1	0.485117133
MLKL	RIPK3	0.830230388
MLKL	RIPK1	0.754021193
PERP	TP53	0.3587632
PERP	TP63	0.39954002
PPP1R13B	TP63	0.273471844
TP53	TP53BP2	0.577652555
TP53BP2	TP63	0.396180535
PPP1R13B	TP73	0.396315385
PPP1R13B	TP53	0.361384728
TP53BP2	TP73	0.680751915
BAX	TP53BP2	0.526353961
BAX	TP73	0.524265077
BAX	PPP1R13B	0.344220141
BAX	TP63	0.327809285
BAX	TP53	0.585423473
BBC3	TP53BP2	0.532768501
BBC3	TP53	0.538795354
BBC3	PPP1R13B	0.276897472
BBC3	TP63	0.281810238
BBC3	TP73	0.553680509
TP53	TP53I3	0.533373615
TP53I3	TP73	0.579264391
PPP1R13B	TP53I3	0.297455807
TP53I3	TP63	0.333541041
TP53BP2	TP53I3	0.655353928
CASP1	TP63	0.101938458
CASP1	TP73	0.252140375
CASP1	TP53	0.234062085
PPP1R13L	TP63	0.429018106
PPP1R13L	TP53	0.585347555
PPP1R13L	TP73	0.67908531
CLEC7A	SYK	0.421494436
RAF1	YWHAZ	0.223697865
ISCU	NFS1	0.631631627
ISCU	LYRM4	0.728381405
FXN	ISCU	0.14991484
FXN	LYRM4	0.169528432
LYRM4	NFS1	0.561555728
FXN	NFS1	0.11063857
VAV1	VAV2	0.804022613
PAK2	VAV1	0.676168982
VAV1	VAV3	0.795582317
VAV2	VAV3	0.838333195
PAK2	VAV2	0.712924201
PAK2	VAV3	0.65903614
GABRA1	GABRG3	0.73046213
GABRB3	GABRG3	0.811925709
GABRB2	GABRG3	0.746417622
GABRB3	GABRG2	0.795078463
GABRB1	GABRG3	0.768168511
GABRB2	GABRG2	0.804133251
GABRB1	GABRB2	0.813706865
GABRA1	GABRB2	0.851205279
GABRB1	GABRB3	0.81265179
GABRB1	GABRG2	0.717244808
GABRA1	GABRB3	0.838565708
GABRA1	GABRG2	0.860146806
GABRB2	GABRB3	0.817892846
GABRA1	GABRB1	0.784029479
GABRG2	GABRQ	0.279687215
GABRB1	GABRQ	0.358139956
GABRA1	GABRQ	0.277353782
GABRG3	GABRQ	0.300036933
GABRB3	GABRQ	0.300365507
GABRB2	GABRQ	0.311039003
GCH1	GCHFR	0.471256894
DAXX	SUMO1	0.639378613
EP300	SUMO1	0.390015054
HDAC1	SUMO1	0.517345992
IKBKG	SUMO1	0.452832562
MBD1	SUMO1	0.527376293
MITF	SUMO1	0.117285429
NCOA1	SUMO1	0.497629539
NOP58	SUMO1	0.404128275
NR1H4	SUMO1	0.295516038
NR3C1	SUMO1	0.304933449
NR5A1	SUMO1	0.419982547
PARP1	SUMO1	0.436169678
PPARG	SUMO1	0.312050882
SAFB	SUMO1	0.218788564
SUMO1	THRA	0.160109136
GLI1	HHIP	0.631860215
GLI1	PTCH2	0.667243501
BOC	GLI1	0.173013104
GLI1	GLI2	0.403589401
GLI1	GLI3	0.59602276
GLI1	PTCH1	0.680987315
GLI3	PTCH1	0.559936001
GLI2	PTCH1	0.264631737
GLI3	SPOP	0.367921101
GLI2	SPOP	0.1363742
CUL3	GLI3	0.352241307
CUL3	GLI2	0.214842634
GLI2	RBX1	0.146918604
GLI3	RBX1	0.286170461
C1R	C1S	0.849619033
C1S	SERPING1	0.63963203
C1R	SERPING1	0.63516556
GFRA2	NRTN	0.520432212
GFRA1	GFRA2	0.794439676
GFRA2	GFRA4	0.58764891
ARTN	GFRA4	0.267655383
ARTN	NRTN	0.215380794
GFRA1	NRTN	0.4544175
GFRA1	RET	0.481474777
GDNF	PSPN	0.603838421
GFRA1	PSPN	0.538204265
GFRA4	RET	0.313010242
GDNF	RET	0.349665948
GFRA3	GFRA4	0.532599587
GFRA4	PSPN	0.489308637
GFRA1	GFRA3	0.64009833
GDNF	GFRA4	0.396078286
GFRA1	GFRA4	0.560414592
GDNF	GFRA3	0.390841066
ARTN	GFRA2	0.365256054
NRTN	RET	0.254754021
NRTN	PSPN	0.499478285
GDNF	GFRA1	0.543760209
GDNF	GFRA2	0.552918971
ARTN	GDNF	0.293438227
PSPN	RET	0.442304855
GDNF	NRTN	0.653844134
GFRA3	PSPN	0.534071349
GFRA4	NRTN	0.304744701
ARTN	GFRA1	0.3928035
GFRA3	RET	0.504059365
GFRA2	GFRA3	0.649862559
ARTN	PSPN	0.359546579
ARTN	RET	0.399185209
ARTN	GFRA3	0.443026737
GFRA2	PSPN	0.556661657
GFRA2	RET	0.449025219
GFRA3	NRTN	0.344539122
GAB2	GFRA4	0.289772274
GAB2	RET	0.356794744
GAB2	GFRA3	0.267515729
ARTN	GAB2	0.29752017
GAB2	NRTN	0.206103289
GAB2	GDNF	0.340587367
GAB2	GFRA1	0.322945629
GAB2	SHC1	0.540137441
GAB2	GFRA2	0.338550914
GAB2	PSPN	0.415076771
GAB2	GRB2	0.745027333
GFRA4	PTPN11	0.277875046
GFRA2	PTPN11	0.337767123
GRB2	PTPN11	0.707673646
ARTN	PTPN11	0.244582396
PTPN11	SHC1	0.465237334
PTPN11	RET	0.373879236
NRTN	PTPN11	0.179898788
GFRA1	PTPN11	0.316810963
GDNF	PTPN11	0.324762635
GAB2	PTPN11	0.727641898
PSPN	PTPN11	0.367565868
GFRA3	PTPN11	0.253029295
ARTN	PIK3CB	0.363372565
PIK3CB	SHC1	0.44305113
GFRA3	PIK3R1	0.388380357
NRTN	PIK3CD	0.159171445
GFRA3	PIK3CD	0.480677401
GFRA4	PIK3CA	0.276538586
GFRA3	PIK3CB	0.411617971
GRB2	PIK3CD	0.422690566
GAB2	PIK3CB	0.463254413
PIK3CB	RET	0.322947289
GFRA4	PIK3R1	0.365645962
GDNF	PIK3CA	0.285049703
PIK3R1	SHC1	0.42362669
PIK3R1	RET	0.298943951
GFRA1	PIK3CB	0.399452556
GDNF	PIK3CB	0.161527718
GAB2	PIK3R1	0.447334469
PIK3CA	SHC1	0.42007602
NRTN	PIK3CA	0.137633254
GFRA3	PIK3CA	0.23370818
GAB2	PIK3CA	0.587644443
NRTN	PIK3CB	0.084152194
NRTN	PIK3R1	0.23988926
PIK3CD	RET	0.404633029
GFRA2	PIK3CD	0.457635489
GFRA1	PIK3R1	0.415424453
GFRA4	PIK3CD	0.534935435
ARTN	PIK3CA	0.205586363
GFRA2	PIK3R1	0.433830141
PIK3CA	PSPN	0.312837767
GDNF	PIK3R1	0.331870929
GDNF	PIK3CD	0.247978879
GFRA1	PIK3CA	0.249420993
GFRA4	PIK3CB	0.35523459
PIK3CD	PSPN	0.420868748
GFRA1	PIK3CD	0.472818779
PIK3CB	PSPN	0.349609634
GFRA2	PIK3CA	0.268883089
GRB2	PIK3R1	0.379871396
GRB2	PIK3CB	0.38177415
GFRA2	PIK3CB	0.378369187
GRB2	PIK3CA	0.557460293
PIK3CA	RET	0.356901169
PIK3R1	PSPN	0.400001456
GAB2	PIK3CD	0.536084252
ARTN	PIK3R1	0.40518846
PIK3CD	SHC1	0.432597154
ARTN	PIK3CD	0.384003977
FRS2	GFRA2	0.464417811
FRS2	PSPN	0.436896438
FRS2	GDNF	0.466790238
FRS2	GFRA1	0.457948563
FRS2	RET	0.410899238
ARTN	FRS2	0.314934177
FRS2	GFRA3	0.31613383
FRS2	GFRA4	0.370290938
FRS2	NRTN	0.340891948
GDNF	GRB2	0.368095047
GFRA3	GRB2	0.219998777
ARTN	GRB2	0.191788967
GFRA2	GRB2	0.292293127
GRB2	RET	0.3245586
GFRA1	GRB2	0.295209417
GRB2	PSPN	0.329935298
GFRA4	GRB2	0.218774299
GRB2	NRTN	0.200634268
GFRA1	SOS1	0.338405291
PSPN	SOS1	0.455435619
GDNF	SOS1	0.566800718
ARTN	SOS1	0.191818438
RET	SOS1	0.347122395
GFRA3	SOS1	0.251889564
GFRA4	SOS1	0.29418352
NRTN	SOS1	0.416379822
GFRA2	SOS1	0.345823282
GDNF	GRB10	0.350035859
GRB7	RET	0.40702558
GRB7	PSPN	0.409949737
ARTN	GRB7	0.319600982
GFRA2	GRB10	0.447431031
GFRA4	GRB7	0.378422667
GFRA2	GRB7	0.424411223
GFRA1	GRB10	0.434145638
GFRA3	GRB10	0.282315946
GRB10	RET	0.334690834
GFRA1	GRB7	0.433176927
GFRA3	GRB7	0.311716475
GFRA4	GRB10	0.367885115
GRB10	NRTN	0.231994927
GRB10	PSPN	0.376997521
GRB7	NRTN	0.163569542
ARTN	GRB10	0.300107128
GDNF	GRB7	0.311511628
PLCG1	PSPN	0.371966266
ARTN	PLCG1	0.190301809
GFRA2	PLCG1	0.298899307
GFRA1	PLCG1	0.311392952
GFRA3	PLCG1	0.234611001
GFRA4	PLCG1	0.303016247
PLCG1	RET	0.323888071
NRTN	PLCG1	0.136693484
GDNF	PLCG1	0.274021075
PSPN	SHC1	0.341991431
GFRA2	SHC1	0.364584254
ARTN	SHC1	0.264890378
GDNF	SHC1	0.32114189
GFRA3	SHC1	0.267995355
NRTN	SHC1	0.241750696
GFRA1	SHC1	0.306927406
GFRA4	SHC1	0.269182512
RET	SHC1	0.246495527
GFRA2	SRC	0.186481822
GFRA1	SRC	0.20573603
GFRA2	RAP1GAP	0.325229517
GFRA4	RAP1GAP	0.403212842
GFRA1	RAP1GAP	0.385345557
NRTN	RAP1GAP	0.210659132
RET	SRC	0.392462845
GFRA3	RAP1GAP	0.25959363
NRTN	SRC	0.159398866
RAP1GAP	RET	0.382016612
PSPN	RAP1GAP	0.454866011
ARTN	RAP1GAP	0.292648415
GDNF	SRC	0.266863737
GDNF	RAP1GAP	0.318263004
PSPN	SRC	0.325485758
ARTN	SRC	0.261991953
GFRA4	SRC	0.225299086
GFRA3	SRC	0.174385809
GRB2	SHC1	0.55165112
SHC1	SOS1	0.285809266
BRWD1	STAT5A	0.263670603
BRWD1	STAT5B	0.3392145
ANGPT1	TEK	0.632078722
GRM1	HOMER2	0.038403036
GRM5	HOMER2	0.040253676
GRM1	HOMER1	0.541912331
GRM1	HOMER3	0.444614307
GRM5	HOMER3	0.437744805
GRM5	HOMER1	0.571983561
CBR4	HSD17B8	0.189714837
HSP90AB1	PTGES3	0.410916161
AIP	HSP90AB1	0.438457797
AIP	PTGES3	0.336503929
HTR3A	HTR3B	0.888579508
HTR3A	HTR3C	0.707527634
HTR3A	HTR3D	0.434805532
HTR3A	HTR3E	0.765566483
IGHA2	JCHAIN	0.264021189
IGHA1	JCHAIN	0.223807231
IGHA1	IGHA2	0.56438311
CD74	HLA-DQA2	0.299182978
CD74	HLA-DPA1	0.353345899
HLA-DPA1	HLA-DQA2	0.783946478
CANX	HLA-DQA2	0.209073214
CANX	HLA-DPA1	0.088052813
GLG1	SPN	0.167836654
SELPLG	SPN	0.560617472
CD44	SELE	0.421166933
CD44	GLG1	0.157081118
SELE	SELPLG	0.721995428
SELE	SPN	0.314950003
GLG1	SELE	0.188009423
CD44	SPN	0.623138111
CD44	SELPLG	0.508253804
GLG1	SELPLG	0.292539687
GH2	PRLR	0.328501166
JAK2	PRLR	0.480680538
CSH1	PRLR	0.302925432
GH1	JAK2	0.33869237
GH2	JAK2	0.150008424
GH1	PRLR	0.494310287
CSH1	JAK2	0.18474842
STAT4	TYK2	0.734899595
IL12RB2	STAT4	0.65506258
JAK2	STAT4	0.465284544
IL12B	STAT4	0.640924235
IL12RB1	STAT4	0.637430996
IL12A	STAT4	0.607605208
JAK1	STAT4	0.629336181
DDX58	RNF135	0.378884765
DDX58	TRIM25	0.21144935
RNF135	TRIM25	0.177873881
KAT5	RAD50	0.302368439
ATM	MRE11	0.567700727
ATM	RAD50	0.492586952
KAT5	MRE11	0.372582302
KAT5	NBN	0.072994663
ATM	KAT5	0.323629522
ATM	NBN	0.0906314
ATM	DNA2	0.345296614
RAD50	RBBP8	0.723340204
BRCA1	NBN	0.006344956
BARD1	KAT5	0.430472418
BRIP1	MRE11	0.56963113
DNA2	RAD50	0.641558904
NBN	RMI2	0.020559299
BARD1	NBN	0.021602042
BRIP1	DNA2	0.478005361
BRIP1	RMI2	0.467733476
DNA2	KAT5	0.356841183
BRIP1	WRN	0.607920935
ATM	RMI1	0.423216697
ATM	EXO1	0.439382883
RBBP8	RMI2	0.577893314
EXO1	RBBP8	0.771990997
RAD50	RMI1	0.729228951
BARD1	RMI2	0.528909345
ATM	WRN	0.52471165
BARD1	EXO1	0.546773124
NBN	RBBP8	0.038254374
ATM	BRIP1	0.423853065
KAT5	RBBP8	0.382498822
BARD1	TOP3A	0.414449353
MRE11	WRN	0.716864635
KAT5	WRN	0.366970959
BRCA1	EXO1	0.46411446
MRE11	RMI1	0.758730555
NBN	RMI1	0.052672826
BRCA1	TOP3A	0.350857337
EXO1	RAD50	0.719948885
BRCA1	RMI2	0.382021925
EXO1	KAT5	0.380818371
BRIP1	EXO1	0.509959461
RBBP8	TOP3A	0.352950017
KAT5	TOP3A	0.249990471
RAD50	WRN	0.65010278
BRIP1	RAD50	0.54552795
DNA2	MRE11	0.696102301
EXO1	MRE11	0.749577275
EXO1	NBN	0.028444367
BARD1	MRE11	0.646653455
BARD1	DNA2	0.448768949
RBBP8	WRN	0.613895049
MRE11	RMI2	0.626281956
NBN	WRN	0.080580309
BRIP1	RMI1	0.583932416
KAT5	RMI2	0.332178976
RBBP8	RMI1	0.690473141
BARD1	WRN	0.591169968
BRCA1	KAT5	0.316623134
DNA2	RBBP8	0.669103064
RAD50	TOP3A	0.435658821
BRIP1	NBN	0.094895165
NBN	TOP3A	-0.018176683
BARD1	BRIP1	0.621907337
BRIP1	TOP3A	0.37284458
ATM	BRCA1	0.530015783
MRE11	RBBP8	0.773224899
BRCA1	BRIP1	0.526580833
BRIP1	KAT5	0.425347009
BRCA1	WRN	0.594047724
DNA2	NBN	-0.021450783
BARD1	RMI1	0.600006793
BRCA1	RAD50	0.547132909
KAT5	RMI1	0.406716519
BRCA1	DNA2	0.34952487
RAD50	RMI2	0.643328696
BRCA1	RMI1	0.473862924
MRE11	TOP3A	0.34676814
BRIP1	RBBP8	0.643182443
BARD1	RAD50	0.623786867
ATM	RMI2	0.351169627
ATM	RBBP8	0.451850929
BRCA1	MRE11	0.595918544
ATM	TOP3A	0.340952223
ATM	BARD1	0.42922241
NDUFAF5	TIMMDC1	0.400893698
NDUFAF6	TIMMDC1	0.377741688
NDUFAF3	NDUFAF5	0.4661657
MT-ND1	NDUFAF3	0.448752569
NDUFAF3	NDUFAF6	0.548578454
MT-ND1	NDUFAF5	0.34823174
MT-ND1	NDUFAF4	0.304847974
MT-ND1	TIMMDC1	0.276940699
MT-ND1	NDUFAF6	0.27705236
NDUFAF5	NDUFAF6	0.389574765
NDUFAF4	NDUFAF6	0.448308132
NDUFAF4	NDUFAF5	0.338815819
MT-ND2	MT-ND3	0.678052028
MT-ND2	MT-ND6	0.735337144
MT-ND3	NDUFB6	0.054792618
MT-ND6	NDUFB6	0.064090892
MT-ND2	NDUFB6	0.025094671
MT-ND3	MT-ND6	0.624713935
CREBBP	SUMO1	0.361304235
FOXL2	SUMO1	0.31372218
NCOA2	SUMO1	0.48277597
PGR	SUMO1	0.190576496
PML	SUMO1	0.473316316
RAD52	SUMO1	0.413344139
RANBP2	SUMO1	0.5772471
SUMO1	THRB	0.251641452
SUMO1	VHL	0.255376636
SUMO1	WRN	0.387582423
TNFRSF13C	TNFSF13B	0.721538629
TNFRSF13C	TRAF3	0.534257193
BIRC3	TNFSF13B	0.393344131
MAP3K14	TNFSF13B	0.14260681
BIRC2	TNFRSF13C	0.386278275
TNFSF13B	TRAF3	0.443823371
TNFRSF13C	TRAF2	0.556184595
BIRC2	TNFSF13B	0.340888522
MAP3K14	TNFRSF13C	0.106205981
TNFSF13B	TRAF2	0.481375905
BIRC3	TNFRSF13C	0.498497356
TNFRSF12A	TNFSF12	0.793689141
TNFRSF12A	TRAF3	0.451951258
BIRC3	TNFSF12	0.376153753
BIRC2	TNFRSF12A	0.436953745
BIRC2	TNFSF12	0.371107147
BIRC3	TNFRSF12A	0.458303113
TNFSF12	TRAF3	0.380017623
TNFSF12	TRAF2	0.483102713
TNFRSF12A	TRAF2	0.486352046
MAP3K14	TNFSF12	0.193970068
MAP3K14	TNFRSF12A	0.135040491
LTBR	TNFSF14	0.040970927
LTB	LTBR	0.225130666
LTA	LTBR	0.339198238
BIRC3	LTA	0.174694084
LTA	TRAF2	0.22879385
LTA	MAP3K14	0.169009674
LTB	TRAF2	0.332848419
LTB	MAP3K14	0.098519678
MAP3K14	TNFSF14	0.055035113
BIRC2	LTBR	0.302621772
BIRC2	TNFSF14	-0.013662579
LTBR	MAP3K14	0.159582511
LTA	TRAF3	0.17518232
LTB	TRAF3	0.328893872
BIRC3	LTB	0.315574029
BIRC2	LTB	0.256519565
BIRC3	LTBR	0.419681416
BIRC3	TNFSF14	-0.066708177
TNFSF14	TRAF2	0.064919346
BIRC2	LTA	0.095224568
TNFSF14	TRAF3	-0.032029353
LTBR	TRAF2	0.408782125
LTBR	TRAF3	0.407478682
TNFRSF4	TNFSF4	0.598256659
TNFRSF11A	TNFSF11	0.304946363
MAP3K14	TNFSF11	0.054772377
TNFRSF11A	TRAF3	0.092645151
TNFSF11	TRAF3	0.34174286
TNFSF11	TRAF2	0.424286897
BIRC3	TNFSF11	0.282108026
BIRC2	TNFSF11	0.28087243
BIRC3	TNFRSF11A	0.082293684
TNFRSF11A	TRAF2	0.167395361
MAP3K14	TNFRSF11A	0.06065249
BIRC2	TNFRSF11A	0.084365235
MAP3K8	TNIP2	0.479455073
MAP3K8	NFKB1	0.340670991
NFKB1	TNIP2	0.347104972
EIF1AX	EIF2S3	0.19508849
EIF1AX	EIF2S1	0.373351879
EIF1AX	EIF2S2	0.38889444
PIWIL1	TDRKH	0.580146642
PIWIL1	TDRD6	0.60698062
TDRD6	TDRKH	0.69719414
ABCA1	APOA1	0.612440493
GLI3	SUFU	0.572415209
MT-ND1	MT-ND2	0.839039867
MT-ND1	NDUFB6	0.099683292
MT-ND1	MT-ND3	0.674298496
MT-ND1	MT-ND6	0.752562765
GFM2	MRRF	0.336090091
MCCC1	MCCC2	0.595349144
PCCA	PCCB	0.70726929
GJA1	TJP1	0.347424852
EEFSEC	SECISBP2	0.652277838
MT-ND3	MT-ND4	0.692228549
MT-ND1	MT-ND4	0.807382833
MT-ND5	MT-ND6	0.846759199
MT-ND2	MT-ND4	0.823576781
MT-ND4	MT-ND5	0.85656588
MT-ND4	NDUFB6	0.028125131
MT-ND3	MT-ND5	0.660316554
MT-ND5	NDUFB6	0.014587702
MT-ND4	MT-ND6	0.788437554
MT-ND1	MT-ND5	0.827996187
MT-ND2	MT-ND5	0.784805893
MT-ND4	NDUFAF4	0.227069508
MT-ND4	NDUFAF5	0.290597275
MT-ND5	NDUFAF4	0.281834967
MT-ND5	TIMMDC1	0.189706898
MT-ND5	NDUFAF5	0.332451365
MT-ND5	NDUFAF6	0.33105463
MT-ND4	NDUFAF6	0.303729885
MT-ND4	TIMMDC1	0.200519096
MT-ND4	NDUFAF3	0.37055848
MT-ND5	NDUFAF3	0.389000858
MT-ND5	NDUFS5	0.362301875
NDUFS5	TIMMDC1	0.411527881
NDUFAF6	NDUFS5	0.289929276
NDUFAF5	NDUFS5	0.345188724
NDUFAF3	NDUFS5	0.398380803
MT-ND4	NDUFS5	0.446805167
MT-ND1	NDUFS5	0.442561263
NDUFAF4	NDUFS5	0.306752583
NR1H3	TBL1XR1	0.306549802
NR1H2	TBL1XR1	0.128495561
RXRB	TBL1XR1	0.358626955
ABCA1	RXRA	0.349160335
HDAC3	NR1H3	0.270279892
HDAC3	RXRB	0.406726412
GPS2	RXRA	0.480464265
ABCA1	RXRB	0.309569631
RXRA	TBL1X	0.09559357
ABCA1	GPS2	0.41509474
GPS2	NR1H3	0.407019355
NCOR2	RXRA	0.470067464
HDAC3	NR1H2	0.285807741
NCOR2	NR1H3	0.390824268
ABCA1	TBL1XR1	0.244451413
ABCA1	HDAC3	0.320464385
GPS2	RXRB	0.51363313
NCOR1	RXRA	0.595592678
HDAC3	RXRA	0.375484748
NCOR2	NR1H2	0.312285663
NR1H2	TBL1X	0.200200374
NCOR1	NR1H3	0.500284294
NR1H3	TBL1X	0.101386117
ABCA1	NCOR1	0.339414216
ABCA1	TBL1X	0.147843414
NCOR1	NR1H2	0.303907754
NCOR2	RXRB	0.48720454
ABCA1	NCOR2	0.331103225
NCOR1	RXRB	0.609099372
RXRB	TBL1X	0.161178413
ABCA1	NR1H2	0.27716835
ABCA1	NR1H3	0.486232015
RXRA	TBL1XR1	0.352183265
GPS2	NR1H2	0.342228633
ABCA7	APOA1	0.575181368
ABCD1	ABCD2	0.658332378
ABCD1	ABCD3	0.568950144
ABCD2	ABCD3	0.714394381
ABCE1	RNASEL	0.266286305
ABCF1	EIF2S1	0.426835736
ABCF1	EIF2S2	0.390739551
ABCF1	EIF2S3	0.256907755
ABCG5	ABCG8	0.898107485
ABL1	CTNNA2	0.433024493
ABL1	CTNNA1	0.595650528
ABL1	CTNNB1	0.323975749
ABL1	SPAG9	0.341240298
ABL1	BOC	0.064472728
ABL1	CDC42	0.360167753
ABL1	BNIP2	0.35999116
ABL1	CDON	0.175332895
ABL1	CDH15	0.393832307
ABL1	CDH2	0.365504372
ACBD3	GOLGB1	0.340843195
ACTR10	DCTN5	0.410820852
ACTR10	DCTN4	0.293703523
ACVR1B	ACVR2A	0.831951012
ACVR1B	ACVR2B	0.778517253
ACVR2B	CFC1	0.130529079
ACVR1B	TDGF1	0.110711407
ACVR2A	TDGF1	0.060993638
ACVR2B	TDGF1	0.042582623
CFC1	TDGF1	-0.04937439
ACVR1B	CFC1	0.122602012
ACVR2A	CFC1	0.073171934
ACVR2A	ACVR2B	0.813704816
ACVR1C	TDGF1	0.109707753
ACVR1C	ACVR2B	0.656982048
ACVR1C	CFC1	0.072833907
ACVRL1	GDF2	0.298954885
ACVRL1	BMP10	0.227633086
ADAM10	TSPAN14	0.444802147
ADAM10	TSPAN15	0.59363487
ADAM10	TSPAN33	0.121866763
ADAM10	TSPAN5	0.538273902
CACNG8	LGI1	0.207329483
ADAM23	DLG4	0.201093709
DLG4	LGI1	0.400256255
ADAM23	CACNG3	0.331725409
ADAM23	CACNG8	0.212676864
ADAM22	ADAM23	0.474988825
ADAM22	LGI1	0.478510275
CACNG3	LGI1	0.301145041
ADAM23	LGI1	0.191437278
CACNG2	LGI1	0.567661324
ADAM23	CACNG2	0.229432512
CACNG4	LGI1	0.468488252
ADAM23	CACNG4	0.265647127
CACNG2	DLG4	0.721121441
CACNG8	DLG4	0.126987174
CACNG3	DLG4	0.155015302
ADAM22	CACNG4	0.344479563
ADAM22	CACNG8	0.207902088
ADAM22	DLG4	0.371986056
ADAM22	CACNG3	0.266714378
ADAM22	CACNG2	0.481751189
CACNG4	DLG4	0.350321503
ADCY8	CALM1	0.376842339
ADCY1	CALM1	0.486593181
ADCYAP1	NTRK2	0.273230962
ADCYAP1R1	NTRK1	0.373460863
ADCYAP1	NTRK1	0.186125666
ADCYAP1R1	NTRK2	0.50818335
ADCYAP1	ADCYAP1R1	0.55946709
ADD1	ADD2	0.579997011
ADD2	DMTN	0.118489414
ADD1	DMTN	-0.000161303
ADD1	ADD3	0.65373096
ADD3	DMTN	0.034101679
ADIPOQ	ADIPOR1	0.667308267
ADIPOQ	ADIPOR2	0.657300343
ADIPOR1	ADIPOR2	0.868673679
MYL1	MYL3	0.741106675
MYH6	MYL4	0.328670998
MYL1	MYL2	0.747696313
MYH3	MYL4	0.240088726
MYH6	MYL2	0.808265916
MYL2	MYL3	0.801261053
MYL3	MYL4	0.465303925
MYH6	MYH8	0.668396998
MYH8	MYL1	0.64324306
MYH6	MYL1	0.726447848
MYH8	MYL4	0.183351417
MYH3	MYL2	0.686465682
MYL1	MYL4	0.273707985
MYH8	MYL3	0.565130236
MYH3	MYH8	0.778714618
MYH3	MYL1	0.696003983
MYH8	MYL2	0.669860704
MYH6	MYL3	0.799191005
MYH3	MYL3	0.612246274
MYH3	MYH6	0.692276126
MYL2	MYL4	0.323170486
MYH6	TTN	0.122902102
MYBPC1	MYL3	0.548616927
MYBPC1	MYH8	0.571852858
MYL4	TTN	0.033212597
MYBPC2	MYL4	0.240489538
MYL2	TTN	0.138849913
MYBPC3	MYH6	0.559442937
MYH8	TTN	0.16753869
MYBPC2	MYL1	0.522509121
MYBPC3	MYL4	0.241995317
MYBPC2	MYL2	0.590017318
MYBPC3	MYL1	0.426507696
MYBPC3	MYH8	0.41508302
MYBPC2	MYL3	0.630904383
MYBPC3	MYH3	0.507689053
MYBPC3	MYL2	0.566343689
MYBPC2	MYH6	0.591714603
MYL3	TTN	0.130437359
MYL1	TTN	0.140019404
MYBPC1	MYH6	0.562073207
MYBPC1	MYL4	0.279014352
MYBPC3	MYL3	0.5201585
MYBPC1	MYL1	0.593715691
MYBPC2	MYH8	0.424285452
MYBPC1	MYL2	0.611600485
MYBPC2	MYH3	0.482039579
MYBPC1	MYH3	0.638483851
MYH3	TTN	0.248805124
GNG2	P2RY12	0.243338412
GNB1	P2RY12	0.205974021
GNAI2	P2RY12	0.204125513
GNAI1	P2RY12	0.214596122
GNAI3	P2RY12	0.239243884
GNAT3	P2RY12	0.18940905
GNA14	P2RY1	0.350518717
GNB1	P2RY1	0.301388723
GNAQ	P2RY1	0.28579883
GNA11	P2RY1	0.279407858
GNG2	P2RY1	0.289552845
GNA15	P2RY1	0.38551164
ADRA2A	GNAZ	0.462370342
ADRA2A	GNG2	0.487466491
ADRA2C	GNB1	0.5238224
ADRA2B	GNAZ	0.382070651
ADRA2B	GNG2	0.4145514
ADRA2C	GNAZ	0.404829327
ADRA2A	GNB1	0.527363926
ADRA2C	GNG2	0.427034499
ADRA2B	GNB1	0.486969509
ADRB2	GRK3	0.460598457
ADRB2	GRK5	0.460826164
ADRB2	GRK6	0.387013009
ADRB2	GRK2	0.392774315
ADRM1	UCHL5	0.705485774
ADRM1	USP14	0.429559268
AGER	MAPK1	0.265360746
AGER	MAPK3	0.214521182
AGFG1	VAMP7	0.516585003
AGO1	HIST2H3C	0.370478884
AGO2	HIST2H3C	0.250713311
AGRN	DAG1	0.096407428
AGRN	LRP4	0.356939296
AGRN	MUSK	0.280876751
AGRN	PTPRS	0.505044218
AGRN	NCAM1	0.334093933
AHCYL1	ITPR3	0.562067457
AHCYL1	ITPR2	0.554059353
AHCYL1	ITPR1	0.311194391
AHRR	ARNT	0.602841431
AHRR	ARNT2	0.654236318
KCNE2	KCNQ1	0.787929569
AKAP9	KCNQ1	0.404579255
AKAP9	KCNE2	0.428483061
KCNE1	KCNQ1	0.834281854
KCNE1	KCNE2	0.825086678
AKAP9	KCNE1	0.412327461
AKT2	TRIB3	0.623795806
AKT2	THEM4	0.444757221
AKT1	TRIB3	0.537506425
AKT1	THEM4	0.443194502
ALAS1	PPARGC1B	0.26138993
ALAS1	NRF1	0.234832581
NRF1	PPARGC1B	0.187485405
ALG13	ALG14	0.812473039
ALKBH3	ASCC3	0.510519947
ALKBH3	ASCC1	0.392793247
ALOX5	LTC4S	0.796917136
ALOX5	ALOX5AP	0.218349004
ALOX5AP	LTC4S	0.162144113
CALCRL	RAMP2	0.813956581
CALCRL	RAMP3	0.81795084
AMBRA1	DYNLL2	0.332167605
AMBRA1	DYNLL1	0.075195808
BECN1	DYNLL1	0.178065293
BECN1	DYNLL2	0.37563831
ATG14	DYNLL1	0.144408988
DYNLL1	PIK3R4	0.126902531
DYNLL2	PIK3R4	0.393342572
AMBRA1	PIK3C3	0.590011809
DYNLL1	PIK3C3	0.116722388
AMBRA1	BECN1	0.773632875
AMBRA1	ATG14	0.736392391
AMBRA1	PIK3R4	0.600348727
ATG14	DYNLL2	0.421699693
DYNLL2	PIK3C3	0.364059943
AMH	AMHR2	0.569609804
AMOTL1	WWTR1	0.556809124
AMOTL2	WWTR1	0.605103287
AMOT	WWTR1	0.61998418
AMOTL2	YAP1	0.52947543
AMOTL1	YAP1	0.548374399
AMOT	YAP1	0.570851895
GRIA3	GRIA4	0.836551823
GRIA2	GRIA4	0.838071622
GRIA2	GRIA3	0.742417442
GRIA1	GRIA4	0.793948255
GRIA1	GRIA3	0.719437371
GRIA1	GRIA2	0.833826902
AMPH	BIN1	0.071574437
PRKAB2	PRKAG2	0.611705203
PRKAA2	PRKAG2	0.37535967
PRKAA2	PRKAB2	0.390822024
PRKAB1	PRKAG2	0.56436377
PRKAB1	PRKAG3	0.566281331
PRKAB2	PRKAG3	0.603871666
PRKAA1	PRKAB1	0.583820186
PRKAA2	PRKAG1	0.333686804
PRKAA1	PRKAG2	0.615826752
PRKAA2	PRKAG3	0.239080929
PRKAB2	PRKAG1	0.698715916
PRKAA2	PRKAB1	0.394701466
PRKAA1	PRKAG3	0.543691195
PRKAA1	PRKAB2	0.772090016
PRKAA1	PRKAG1	0.616600534
PRKAB1	PRKAG1	0.682498557
CALCR	RAMP1	0.332796485
IAPP	RAMP2	0.253174124
CALCR	IAPP	0.261851536
IAPP	RAMP1	0.314368204
IAPP	RAMP3	0.299474287
CALCR	RAMP2	0.358502141
CALCR	RAMP3	0.388859164
SHC1	TEK	0.314052846
ANGPT1	SHC1	0.233424455
ANGPT2	TEK	0.622486751
ANGPT4	TEK	0.288869934
ANGPTL3	ANGPTL8	0.796076965
ANKLE2	VRK1	0.461084275
ANXA2	S100A10	0.761993974
CLTA	HLA-DPA1	0.190452773
AP1M1	HLA-DPA1	0.114426711
AP1S3	CLTC	0.161689648
AP1M2	HLA-DPA1	0.209756469
AP1B1	CLTA	0.276598788
AP1B1	HLA-DQA2	0.20318321
AP1M2	CLTC	0.056834202
AP1S2	CLTC	0.071414494
AP1S2	HLA-DPA1	0.210977989
CLTC	HLA-DPA1	0.211884301
AP1S3	HLA-DPA1	0.339394822
AP1G1	CLTA	0.212400578
AP1S3	CD74	0.249546458
DNM2	HLA-DQA2	0.158326654
AP1G1	HLA-DPA1	0.27543817
AP1M2	HLA-DQA2	0.319335989
AP1B1	CLTC	0.082755717
AP1M2	DNM2	0.48132208
AP1S2	CLTA	0.249519682
CD74	CLTA	0.187642248
AP1S3	HLA-DQA2	0.31315406
CLTA	HLA-DQA2	0.259972353
CLTC	DNM2	0.130602988
AP1S1	HLA-DPA1	0.166782655
AP1S2	HLA-DQA2	0.337525861
AP1S1	CD74	0.2837996
AP1B1	DNM2	0.376005407
AP1M1	CLTA	0.322550828
AP1M1	HLA-DQA2	0.189513496
AP1S3	DNM2	0.360186493
AP1S1	CLTC	0.050465313
AP1G1	CLTC	0.130314885
AP1M2	CD74	0.298446107
CD74	DNM2	0.312604067
AP1S1	HLA-DQA2	0.249813509
AP1M1	DNM2	0.387584475
AP1S2	CD74	0.186731862
AP1M1	CD74	0.18413065
AP1S1	CLTA	0.434180249
AP1G1	DNM2	0.444533132
AP1S1	DNM2	0.460078063
AP1G1	CD74	0.332687153
AP1M2	CLTA	0.364264756
CD74	CLTC	0.175068136
AP1B1	CD74	0.410146008
AP1M1	CLTC	0.045261414
AP1G1	HLA-DQA2	0.311832421
AP1S2	DNM2	0.399771286
DNM2	HLA-DPA1	0.130083524
CLTA	DNM2	0.302406839
AP1S3	CLTA	0.295298865
AP1B1	HLA-DPA1	0.18372503
CLTC	HLA-DQA2	0.171999259
AP1G1	AP1M1	0.355184708
AP1B1	AP1S1	0.439158731
AP1B1	AP1S2	0.277752347
AP1M1	AP1S2	0.374305006
AP1G1	AP1M2	0.530176376
AP1M2	AP1S2	0.420659798
AP1G1	AP1S2	0.426435368
AP1B1	AP1M2	0.324170059
AP1G1	AP1S3	0.42297399
AP1M2	AP1S1	0.529870926
AP1G1	AP1S1	0.396758473
AP1B1	AP1G1	0.272597957
AP1M1	AP1S3	0.34801891
AP1B1	AP1S3	0.258903018
AP1B1	AP1M1	0.301246208
AP1M2	AP1S3	0.444223427
AP1M1	AP1S1	0.656109218
FOS	TP53	0.267256234
JUN	TP53	0.359087891
FOS	MSH2	0.050439421
JUN	MSH2	0.173689553
MSH2	TP53	0.534457491
ATF2	TP53	0.171565467
ATF2	MSH2	0.076531956
AP2A2	AP2M1	0.258182393
AP2A2	AP2B1	0.339980287
AP2B1	AP2M1	0.262650905
AP2M1	AP2S1	0.05769824
AP2A1	AP2M1	0.324731087
AP2A2	AP2S1	0.20739695
AP2B1	AP2S1	0.320841434
AP2A1	AP2S1	0.242590654
AP2A1	AP2B1	0.31900524
HIST3H3	POT1	0.369301578
CHMP2A	HGS	0.676487438
AP2A2	KIF4A	0.297194173
AP2M1	KIF4A	0.33493043
AP2A1	KIF4A	0.295137941
AP2B1	KIF4A	0.249700198
KIF4A	SH3GL2	0.549444501
KIF4A	L1CAM	0.437510728
CLTA	KIF4A	0.356062976
AP2S1	KIF4A	0.112368394
CLTC	KIF4A	0.04361179
AP4E1	AP4M1	0.615446691
AP4M1	AP4S1	0.479590722
AP4E1	AP4S1	0.520353797
AP4B1	AP4M1	0.741921392
AP4B1	AP4S1	0.554930053
AP4B1	AP4E1	0.760015429
APAF1	CYCS	0.249892651
CASP9	CYCS	0.243659826
APAF1	CASP9	0.593921229
APAF1	AVEN	0.615599617
APIP	CASP9	0.38389754
APIP	CYCS	0.118685739
APAF1	APIP	0.466238737
CASP9	XIAP	0.463909867
CASP9	DIABLO	0.476443106
APAF1	XIAP	0.705409221
CYCS	XIAP	0.15247331
CYCS	DIABLO	0.201623923
APAF1	DIABLO	0.683173123
CTBP1	CTNNB1	0.371382382
APC	CTBP1	0.262347146
APC	CTNNB1	0.323331292
APC	BTRC	0.338530119
BTRC	CTNNB1	0.445245342
BTRC	CTBP1	0.658336142
FEN1	RPA3	0.309366048
FEN1	RPA1	0.550494062
APEX1	PCNA	0.281041438
APEX1	POLD3	0.235341533
FEN1	POLD1	0.384735655
APEX1	POLD4	0.221796414
FEN1	PCNA	0.526765927
APEX1	RPA1	0.271215719
FEN1	POLD2	0.467524209
APEX1	FEN1	0.273571971
APEX1	POLD2	0.229099097
FEN1	POLD4	0.477824899
APEX1	RPA3	0.248964746
FEN1	POLD3	0.466878841
APEX1	POLD1	0.16009457
CENPS	CENPX	0.52801208
APLN	APLNR	0.740969501
APOBEC3G	ELOC	0.147117451
APOBEC3G	RBX1	0.322111397
APOBEC3G	CUL5	0.510463673
APOBEC3G	ELOB	0.378971109
APOBR	APOC4	0.39940155
APOBR	APOC1	0.524141082
ARF1	PI4KB	0.52521481
ARF3	PI4KB	0.524850769
ARF1	CYTH3	0.635597614
ARF1	CYTH2	0.711863962
ARF1	CYTH1	0.692266223
ARF1	CYTH4	0.396839357
ARF1	TRIP11	0.592870906
ARF1	PLEKHA3	0.488054332
ARF1	PLEKHA8	0.486888702
ARF4	CNGB1	0.549862642
ARF4	CNGA2	0.373653038
ARF4	PKD1	0.247442438
ARF4	CNGA4	0.338455743
ARF4	RHO	0.186511808
ARF6	ARFGAP1	0.679674943
ARHGDIA	OMG	0.161396755
ARHGDIA	NGFR	0.324910791
ARHGDIA	RTN4R	0.237361033
ARHGDIA	RTN4	0.257414634
ARHGDIA	MAG	0.097924281
ARHGDIA	LINGO1	0.409468881
ARL13B	INPP5E	0.81649659
INPP5E	PDE6D	0.626893697
ARL13B	PDE6D	0.623626237
ARL2	ARL2BP	0.520470174
ARL2BP	SLC25A4	0.363415059
ARL2	SLC25A4	0.311751074
ARL3	UNC119B	0.551760671
ARL3	CYS1	0.262098331
ARL3	NPHP3	0.53370891
ARL6	SSTR3	0.31495723
CRK	KIDINS220	0.415777614
ARRB2	AVPR2	0.381270637
ARRB1	CHRM2	0.376706559
ADRB2	ARRB1	0.418276338
ARRB2	WNT5A	0.409759966
ARRB1	FZD4	0.492265048
ARRB2	DVL2	0.546908657
ARRB1	AVPR2	0.391488499
ARRB1	WNT5A	0.421301615
ARRB2	FZD4	0.519122511
ARRB1	DVL2	0.615610911
ADRB2	ARRB2	0.547715221
ARRB2	CHRM2	0.517558575
LNPEP	TBC1D4	0.43902011
ARF4	ASAP1	0.563865522
ASAP1	RHO	0.127982725
ASAP1	CNGB1	0.420289335
ASAP1	CNGA2	0.349481709
ASAP1	CNGA4	0.247930011
ASAP1	PKD1	0.302154269
ASCC1	ASCC3	0.522082554
ASIC3	STOML3	0.161761129
ASIC5	STOML3	0.190879741
ASIC2	STOML3	0.232584338
ASIC1	STOML3	0.168548694
ASS1	NMRAL1	0.361890907
ATAD2	ESR1	0.085822985
ATF3	ATF4	0.710833553
ATF4	CEBPG	0.486970733
ASNS	ATF4	0.461571877
ASNS	CEBPG	0.367229952
ATF6	HSPA5	0.587322998
ATF7IP	SETDB1	0.52527539
ATG10	ATG5	0.695046515
ATG10	ATG12	0.796971458
ATG12	ATG7	0.76799525
ATG10	ATG7	0.69070149
ATG12	ATG5	0.765219122
ATG14	PIK3C3	0.7549577
ATG14	PIK3R4	0.787397709
BECN1	PIK3R4	0.665885016
BECN1	PIK3C3	0.691996186
ATG14	BECN1	0.794109308
PIK3C3	PIK3R4	0.820743754
ATG12	ATG16L1	0.607558571
ATG16L1	ATG5	0.654344859
ATG16L1	WIPI2	0.631517643
ATG5	WIPI2	0.623464073
ATG12	WIPI2	0.680812435
ATG5	MAP1LC3B	0.673953968
ATG12	MAP1LC3A	0.649045855
ATG5	MAP1LC3A	0.668982026
ATG12	MAP1LC3B	0.744236934
ATG5	MAVS	0.369960953
ATG12	MAVS	0.338888676
ABCC8	KCNJ11	0.805311012
ABCC8	KCNJ8	0.732734191
KCNJ11	KCNJ8	0.70021507
ABCC9	KCNJ8	0.525943856
ABCC9	KCNJ11	0.534643256
CNPY3	HSP90B1	0.397672974
HSP90B1	TLR7	0.404205985
CNPY3	TLR7	0.231744312
ATP1A3	ATP1B1	0.531578854
ATP1A4	ATP1B2	0.480064768
ATP1A4	ATP1B1	0.538447467
ATP1A4	ATP1B3	0.396423793
ATP1A1	ATP1B3	0.556763604
ATP1A2	ATP1B3	0.464307877
ATP1A3	ATP1B3	0.505866907
ATP1A3	ATP1B2	0.552471316
ATP1A2	ATP1B2	0.583637867
ATP1A2	ATP1B1	0.552135437
ATP1A1	ATP1B2	0.619178343
ATP1A1	ATP1B1	0.7640595
ATP1B4	SNW1	0.221720699
ATP2B4	NOS1	0.377597846
ATP4A	ATP4B	0.732462158
ATP12A	ATP4B	0.10995557
ATP6V0A1	ATP6V0A2	0.359065967
ATP6V0A4	TCIRG1	0.273794381
ATP6V0A2	ATP6V0A4	0.37402731
ATP6V0A1	ATP6V0A4	0.422680448
ATP6V0A1	TCIRG1	0.188085519
ATP6V0A2	TCIRG1	0.182880832
ATP6V0D1	ATP6V0D2	0.492993854
ATP6V1B1	ATP6V1B2	0.59902074
ATP6V1G1	ATP6V1G2	0.312784116
ATP6V1G2	ATP6V1G3	0.234259428
ATP6V1G1	ATP6V1G3	0.487736959
ATP7A	PDZD11	0.272051593
P2RX7	PANX1	0.680815164
ATR	ATRIP	0.65793612
ATRIP	MRE11	0.688126978
ATR	BARD1	0.481513253
ATRIP	RAD50	0.657416519
ATR	BRIP1	0.511480069
ATRIP	NBN	0.044988223
ATR	DNA2	0.570192307
ATM	ATRIP	0.481943485
ATRIP	RBBP8	0.655468762
ATR	BRCA1	0.375781953
ATRIP	BARD1	0.625030969
ATRIP	RPA1	0.691570121
ATR	WRN	0.540506733
ATRIP	KAT5	0.320208234
ATR	RPA1	0.551422409
ATR	MRE11	0.680760297
ATR	TOP3A	0.321277877
ATRIP	RMI2	0.608687186
ATR	NBN	0.047382701
ATRIP	DNA2	0.530015373
ATRIP	RMI1	0.654871748
ATM	ATR	0.572658577
ATR	EXO1	0.665122154
ATR	RMI2	0.5808101
ATRIP	BRIP1	0.535893685
ATRIP	TOP3A	0.350965125
ATR	KAT5	0.370209971
ATRIP	WRN	0.521231437
ATRIP	RPA3	0.44034366
ATR	RMI1	0.642849903
ATR	RBBP8	0.633422368
ATRIP	BRCA1	0.457510368
ATR	RPA3	0.31935597
ATR	RAD50	0.665149727
ATRIP	EXO1	0.558023174
ATXN3	PRKN	0.463023605
ATXN3	RAD23B	0.331443136
ATXN3	RAD23A	0.362381846
ATXN3	VCP	0.397658965
AURKA	PHLDA1	0.279400549
NOC2L	TP53	0.027298475
AURKB	NOC2L	-0.066984189
AURKB	TP53	0.349364884
AVPR2	GNAS	0.383555385
AXIN2	SMURF2	0.562408217
AXIN1	SMURF2	0.602484719
AXIN2	TNKS	0.501670519
AXIN1	TNKS	0.625762615
AXIN1	TNKS2	0.492216346
AXIN2	TNKS2	0.424199214
AZGP1	PIP	0.21256407
AZIN1	OAZ1	0.52183987
AZIN1	OAZ2	0.564096472
AZIN1	OAZ3	0.608057233
NCBP1	NELFE	0.184358273
NCBP2	NELFE	0.20210638
NCBP1	NELFB	0.520820967
NELFE	SUPT4H1	0.136855041
NCBP2	NELFA	0.499926238
CTDP1	NELFE	0.160933132
NELFA	SUPT4H1	0.548666915
NELFE	SUPT5H	0.183262082
CTDP1	NELFA	0.452744041
NCBP2	NELFB	0.52144899
NELFB	SUPT5H	0.551587702
NELFA	SUPT5H	0.572472826
CTDP1	NELFB	0.457388029
NELFB	SUPT4H1	0.565893128
NCBP1	NELFA	0.479187013
E2F1	RB1	0.557474379
RB1	TFDP1	0.303438419
RB1	TFDP2	0.256581983
CDCA5	PDS5A	0.367686517
CDCA5	WAPL	0.02442104
PDS5B	WAPL	0.035059237
PDS5A	WAPL	0.135652555
CDCA5	PDS5B	0.238509966
CBFB	RUNX3	0.495543407
CBFB	CCND1	0.390313686
BRD2	CBFB	0.045915217
CCND1	RUNX3	0.518850825
BRD2	RUNX3	0.084091797
BRD2	CCND1	0.13981067
BRD2	HDAC4	0.077108775
CCND1	HDAC4	0.34993322
CBFB	HDAC4	0.408059499
HDAC4	RUNX3	0.460791835
CBFB	EP300	0.289068978
EP300	RUNX3	0.296727363
BRD2	EP300	0.139827928
ARFRP1	SYS1	0.486711687
NAE1	UBE2F	0.561658028
NEDD8	UBE2F	0.570338712
UBA3	UBE2F	0.602147473
NAE1	UBE2M	0.679076216
NEDD8	UBE2M	0.761974966
UBA3	UBE2M	0.796989963
CHRNA4	CHRNB2	0.88034094
CHRNA3	CHRNB4	0.864624754
CHRNA3	CHRNB2	0.84055227
CHRNA5	CHRNB2	0.802260212
CHRNA3	CHRNA5	0.899785328
CHRNB4	CHRND	0.598818467
CHRNB4	CHRNG	0.507052224
CHRNA3	CHRNE	0.5639011
CHRNB4	CHRNE	0.569895593
CHRNA3	CHRNG	0.493485631
CHRNA3	CHRND	0.571487575
CHRNA5	CHRNB4	0.845220011
CHRNA6	CHRNB4	0.755007383
CHRNA6	CHRNB3	0.847905915
CHRNB3	CHRNB4	0.806410147
CHRNA2	CHRNB3	0.694845081
ACTB	MYO10	0.29761783
ACTG1	MYO10	0.432859918
CARD11	PDPK1	0.514455675
CATSPER1	CATSPER2	0.829624667
CATSPER1	CATSPERG	0.360861664
CATSPER4	CATSPERG	0.403372622
CATSPER2	CATSPER4	0.534527823
CATSPER1	CATSPER3	0.316623583
CATSPER2	CATSPER3	0.389320075
CATSPER3	CATSPER4	0.673338409
CATSPER3	CATSPERG	0.420541125
CATSPER2	CATSPERG	0.393517637
CATSPER1	CATSPER4	0.434976664
FRS2	PIK3CB	0.454256436
PIK3CA	PTPN11	0.603709935
FRS2	PIK3R1	0.448890213
PIK3R2	PTPN11	0.434775388
PIK3R1	PTPN11	0.418082561
FRS2	PIK3R2	0.499862635
PIK3CB	PTPN11	0.412584256
FRS2	PIK3CA	0.541419581
GRB2	PIK3R2	0.459999355
FGFR1	PLCG1	0.523452522
ERLIN2	PLCG1	0.309272439
BCR	PLCG1	0.333438228
FGFR1	FRS2	0.649692304
ERLIN2	FRS2	0.32715391
FGFR1	PIK3CA	0.431793289
PIK3CA	PIK3R1	0.542810454
ERLIN2	PIK3CA	0.286564596
FGFR1	GRB2	0.478375371
ERLIN2	PIK3R1	0.43247472
FGFR1	PIK3R1	0.376026538
ERLIN2	GRB2	0.258256627
FRS2	GRB2	0.700611479
FGFR1	FLRT1	0.370648505
FGF23	FLRT3	0.249037414
FGF23	FLRT2	0.185798696
FLRT1	KL	0.087082464
FGFR1	FLRT2	0.529060323
FLRT3	KL	0.176735999
FGFR1	FLRT3	0.502505764
FLRT2	KL	0.131877403
FGF23	FLRT1	0.019922016
FRS2	KL	0.209138065
FGF23	FRS2	0.287404647
FGF23	FRS3	0.211032634
FRS3	KL	0.184678515
FGFR1	FRS3	0.560960805
FGFR1	SHC1	0.334474169
KL	SHC1	0.150606848
FGF23	SHC1	0.167431673
FGF23	PIK3CA	0.160698079
KL	PIK3CA	0.144048187
KL	PIK3R1	0.24934683
GRB2	KL	0.189319832
FGF23	PIK3R1	0.140885882
FGF23	GRB2	0.235863849
KL	SOS1	0.29970504
FGF23	SOS1	0.443521818
FGFR1	SOS1	0.521222954
FRS2	SOS1	0.438587926
FRS3	SOS1	0.385405048
FRS3	GRB2	0.627368593
KL	PTPN11	0.195848437
FGFR1	PTPN11	0.567503592
FRS2	PTPN11	0.628844234
FGF23	PTPN11	0.267248143
CBL	FGFR1	0.363119412
CBL	KL	0.227646178
CBL	FRS2	0.445471287
CBL	PTPN11	0.505045023
CBL	FGF23	0.206584435
FRS3	PTPN11	0.533426401
FGF23	KL	0.278357195
FGFR1	KL	0.347004523
FGF23	FGFR1	0.403891354
FGFR2	FRS2	0.613315633
FGFR2	FRS3	0.515688145
FGFR2	SHC1	0.330882859
FGFR2	PIK3CA	0.464392988
FGFR2	GRB2	0.407044907
FGFR2	PIK3R1	0.428163779
FGFR2	PTPN11	0.496294436
CBL	FGFR2	0.32580923
FGFR2	SOS1	0.45156974
FGF6	FGFR2	0.516032104
FGF9	FGFR2	0.667285939
FGF6	FGF9	0.626748962
FGF7	FGFR2	0.494116809
FGF10	FGFR2	0.644291871
FGFR3	PLCG1	0.455688305
FGFR3	FRS2	0.544680973
FGFR3	PIK3CA	0.468771823
FGFR3	PIK3R1	0.369639987
FGFR3	GRB2	0.413610654
FGFR3	FRS3	0.458988389
FGFR3	SHC1	0.295948538
FGFR3	PTPN11	0.506045873
CBL	FGFR3	0.350826055
FGFR3	SOS1	0.443736661
FGF19	FGFR4	0.652056874
FGF19	KLB	0.620483085
FGFR4	KLB	0.627187481
FGFR4	FRS2	0.610095791
FGFR4	PLCG1	0.504920058
FGFR4	PIK3CA	0.475678872
FGFR4	PIK3R1	0.413425588
FGFR4	GRB2	0.445967127
FGF19	FRS2	0.443921784
FRS2	KLB	0.496066365
FRS3	KLB	0.504336794
FGF19	FRS3	0.389954418
FGFR4	FRS3	0.549301132
FGF19	SHC1	0.183323337
FGFR4	SHC1	0.343250027
KLB	SHC1	0.340055116
FGF19	PIK3CA	0.295221155
KLB	PIK3CA	0.32702595
GRB2	KLB	0.322062817
KLB	PIK3R1	0.373674893
FGF19	PIK3R1	0.28415909
FGF19	GRB2	0.294695322
KLB	SOS1	0.344243923
FGF19	SOS1	0.51162429
FGFR4	SOS1	0.565144581
CBL	FGF19	0.223493899
CBL	FGFR4	0.291807754
CBL	KLB	0.237337828
KLB	PTPN11	0.333276903
FGFR4	PTPN11	0.530131522
FGF19	PTPN11	0.322675214
GHR	JAK2	0.47468213
ARRB1	F2R	0.400964699
ARRB1	MAPK3	0.450706608
F2R	SRC	0.168431094
MAPK1	SRC	0.608207186
F2R	MAPK1	0.183168661
ARRB1	MAPK1	0.456039615
MAPK3	SRC	0.538514889
ARRB1	SRC	0.379974118
F2R	MAPK3	0.233992331
ARRB2	F2R	0.489071825
ARRB2	SRC	0.289241653
ARRB2	MAPK3	0.384231676
ARRB2	MAPK1	0.381099467
PPARA	RXRA	0.748025082
PPARG	RXRA	0.506741405
RHOB	ROCK1	0.634439108
RHOC	ROCK1	0.669722356
RHOC	ROCK2	0.626456087
RHOB	ROCK2	0.570375885
TRPC4	TRPC7	0.783473589
TRPC3	TRPC4	0.780940165
TRPC1	TRPC6	0.807128841
TRPC1	TRPC3	0.858440361
TRPC4	TRPC6	0.765365891
TRPC5	TRPC6	0.791176929
TRPC1	TRPC7	0.772063722
TRPC5	TRPC7	0.814608924
TRPC3	TRPC5	0.785164622
NGF	NTRK1	0.504509306
AP2A2	NGF	-0.008710281
CLTC	NGF	0.10151448
CLTA	NGF	0.12195958
AP2B1	NTRK1	0.074041421
AP2A1	NTRK1	0.190339438
AP2M1	NTRK1	0.171885321
AP2M1	NGF	0.116006354
AP2A1	NGF	0.153017049
AP2A2	NTRK1	0.081966844
AP2S1	NTRK1	0.200428592
AP2S1	NGF	-0.01686029
CLTC	NTRK1	0.092155807
AP2B1	NGF	0.027034658
CLTA	NTRK1	0.152734483
CLTA	SH3GL2	0.360014089
CLTC	SH3GL2	0.109660528
AP2B1	SH3GL2	0.346369105
AP2A2	SH3GL2	0.361806665
AP2S1	SH3GL2	0.336337709
AP2M1	SH3GL2	0.302753364
AP2A1	SH3GL2	0.380365485
NGF	SH3GL2	0.192057436
NTRK1	SH3GL2	0.289911924
IRS1	NGF	0.307611349
IRS2	NGF	0.333296519
IRS1	NTRK1	0.293076206
IRS2	NTRK1	0.276497211
NTRK1	PIK3CA	0.305857015
NGF	PIK3CB	0.069884383
NTRK1	PIK3CB	0.227033076
IRS1	PIK3CB	0.44081854
IRS2	PIK3CB	0.454552487
IRS1	PIK3R1	0.469895801
NGF	PIK3R2	0.130311831
NTRK1	PIK3R1	0.2244812
NTRK1	PIK3R2	0.205933242
IRS2	PIK3R1	0.469255514
NGF	PIK3R1	0.245095556
NGF	PIK3CA	0.280667577
IRS1	PIK3CA	0.542059393
IRS1	PIK3R2	0.478941382
IRS2	PIK3CA	0.525405221
IRS2	PIK3R2	0.492533089
NGF	SHC1	0.254236422
NTRK1	SHC3	0.450674219
NGF	SHC3	0.262442957
NTRK1	SHC2	0.210353875
NGF	SHC2	0.170181211
NTRK1	SHC1	0.252221863
ACTG1	BAIAP2	0.434266313
ACTB	BAIAP2	0.29181746
CD4	ZAP70	0.4060911
CD3G	ZAP70	0.135290802
HLA-DQA2	ZAP70	0.056443654
CD247	ZAP70	0.284507509
LCK	ZAP70	0.424272098
HLA-DPA1	ZAP70	0.08997484
CD3E	ZAP70	0.243200474
CD3D	ZAP70	0.195018351
PROC	PROS1	0.302125317
FLT3	FLT3LG	0.251264513
FLT3LG	GRB2	0.101109579
FLT3	GRB2	0.37868506
FLT3	FYN	0.385744789
FLT3LG	FYN	0.05918284
FLT3LG	GAB2	0.12289117
FLT3	GAB2	0.462427629
GRB2	SOS1	0.450308691
FLT3LG	SOS1	0.245625735
FLT3	SOS1	0.339566155
FLT3LG	PIK3R1	0.255299579
FLT3	PIK3R1	0.303733814
FLT3LG	PTPN11	0.099257398
FLT3	PTPN11	0.515248039
FLT3LG	HCK	0.135294916
FLT3	HCK	0.516401601
BTK	GNA11	0.226738588
BTK	GNA14	0.20461153
BTK	GNAQ	0.266365871
BTK	GNA15	0.204845141
CHUK	IKBKG	0.612464973
IKBKB	IKBKG	0.594910179
CHUK	IKBKB	0.835259257
CUL1	NFKB2	0.422410473
BTRC	NFKB2	0.568347981
BTRC	RELB	0.488869613
BTRC	CHUK	0.554292673
CHUK	FBXW11	0.513934465
CUL1	MAP3K14	0.126683139
FBXW11	RELB	0.372564984
MAP3K14	SKP1	0.133314931
CHUK	CUL1	0.446080788
FBXW11	NFKB2	0.503193148
NFKB2	SKP1	0.392364713
CHUK	SKP1	0.400607449
BTRC	MAP3K14	0.145736292
RELB	SKP1	0.337016839
CUL1	RELB	0.425100349
FBXW11	MAP3K14	0.186971814
CHUK	MAP3K14	0.193285221
CHUK	RELB	0.611103293
MAP3K14	RELB	0.20972475
MAP3K14	NFKB2	0.174099401
CHUK	NFKB2	0.681874296
NGF	RIT1	0.187434935
NTRK1	RIT1	0.249096135
NTRK1	RIT2	0.1049779
NGF	RIT2	-0.01266901
BRAF	RIT2	0.156723553
BRAF	RIT1	0.3323068
BRAF	NGF	0.201005898
BRAF	NTRK1	0.454700042
CRK	NGF	0.174223172
CRK	NTRK1	0.258099009
KIDINS220	NGF	0.281567406
KIDINS220	NTRK1	0.321622258
FRS2	NGF	0.38940767
FRS2	NTRK1	0.384152258
NGF	PLCG1	0.289081811
NTRK1	PLCG1	0.324949469
CRKL	NTRK1	0.311935953
CRKL	FRS2	0.68014166
CRKL	NGF	0.20348824
CRKL	RAPGEF1	0.50737687
NTRK1	RAPGEF1	0.187987473
NGF	RAPGEF1	0.283458248
FRS2	RAPGEF1	0.409012114
RAF1	SRC	0.632743314
ACVR2B	INHBB	0.673111108
ACVR2B	INHBA	0.629276373
ACVR2A	INHBA	0.64584047
ACVR1B	INHBA	0.58270482
ACVR2A	INHBB	0.673833878
ACVR1B	INHBB	0.597270513
FST	INHBB	0.219879749
FST	INHBA	0.295345122
FSTL3	INHBA	0.595340098
FSTL3	INHBB	0.551712638
ACVR1C	INHBA	0.465754768
ACVR1C	ACVR2A	0.68300185
ACVR1C	INHBB	0.49031057
GHRL	GHSR	0.686646355
ADAM2	ADAM30	0.257812358
ADAM21	ADAM30	0.386795304
ADAM2	ADAM21	0.388776274
GRB10	KITLG	0.139579192
GRAP	KITLG	0.235206739
GRAP	KIT	0.196696745
GRB7	KIT	0.21967855
GRAP2	KIT	0.231294769
GRB10	KIT	0.133491869
GRB7	KITLG	0.157795148
GRAP2	KITLG	0.194584581
ADORA2A	NTRK1	0.157674651
ADORA2A	NTRK2	0.304604686
ADM	CALCRL	0.437244025
ADM2	RAMP2	0.573758241
ADM2	RAMP3	0.570451946
ADM	RAMP3	0.452010008
ADM	RAMP2	0.460334709
ADM2	CALCRL	0.53546578
ACTG1	AFDN	0.404536994
ACTB	AFDN	0.285084805
AGRN	ITGAV	0.42721822
AGRN	ITGB1	0.332556311
A2M	MMP3	0.502891614
A2M	MMP13	0.358549338
A2M	MMP1	0.391478781
ITGA2B	ITGB3	0.753703033
PDGFRA	PDGFRB	0.81924611
APCS	HSPG2	0.170503251
FEN1	RAD50	0.621284637
FEN1	PARP1	0.553400915
FEN1	MRE11	0.658562757
PARP1	RBBP8	0.487001834
FEN1	RBBP8	0.636042694
NBN	PARP1	0.065078556
MRE11	POLQ	0.476687299
PARP1	RAD50	0.468136606
MRE11	PARP1	0.58146353
POLQ	RBBP8	0.51051513
PARP1	POLQ	0.414888833
POLQ	RAD50	0.526489843
FEN1	POLQ	0.500776158
NBN	POLQ	0.104645772
FEN1	NBN	-0.005899034
B2M	BCAP31	0.273861337
CD3E	HLA-DPA1	0.435370445
CD3G	CD4	0.307364452
CD247	HLA-DQA2	0.471250826
CD3D	HLA-DPA1	0.532825284
CD3E	CD4	0.483884361
CD4	HLA-DPA1	0.263453661
CD3D	LCK	0.338689689
CD3G	HLA-DPA1	0.489495119
CD247	HLA-DPA1	0.476224449
CD3D	CD4	0.351466816
CD3E	LCK	0.430932648
HLA-DPA1	LCK	0.196957247
HLA-DQA2	LCK	0.183482619
CD3E	HLA-DQA2	0.466092421
CD4	LCK	0.478290432
CD4	HLA-DQA2	0.198409318
CD247	CD4	0.50250725
CD3D	HLA-DQA2	0.601796352
CD3G	HLA-DQA2	0.51863737
CD3G	LCK	0.341277152
CD247	LCK	0.551709571
C1QA	IGHG2	0.479189949
C1QA	IGHG4	0.46359069
C1R	IGHG4	0.327146421
C1R	IGHG2	0.359012108
C1S	IGHG1	0.280534012
C1R	IGHG1	0.370025198
C1S	IGHG2	0.23364719
C1S	IGHG4	0.217826698
C1QA	IGHG1	0.499171609
C1QC	IGHG1	0.560888963
C1QC	IGHG4	0.516663453
C1QC	IGHG2	0.52875758
C1QB	IGHG1	0.512163726
C1QB	IGHG4	0.429051741
C1QB	IGHG2	0.478678435
IGHG1	SERPING1	0.382460356
C1QB	SERPING1	0.472338014
C1QC	SERPING1	0.497958956
C1QA	SERPING1	0.499003235
IGHG4	SERPING1	0.361079667
IGHG2	SERPING1	0.347152462
C1QB	C1R	0.479393182
C1QA	C1S	0.469780399
C1QC	C1S	0.440832969
C1QA	C1R	0.537238361
C1QC	C1R	0.51028052
C1QB	C1S	0.407124367
CD79A	SYK	0.340628497
IGHD	SYK	0.048607744
IGHM	SYK	0.298943486
CD79B	SYK	0.471882309
GRB2	SYK	0.581921932
CD79B	SOS1	0.14085737
IGHD	SOS1	0.090558172
CD79A	SOS1	0.12505721
BLNK	IGHD	0.080601716
CD79B	SH3KBP1	0.372925322
CD79A	GRB2	0.198762531
BLNK	CD79A	0.254571785
IGHM	SH3KBP1	0.225374918
SOS1	SYK	0.291925091
SH3KBP1	SYK	0.55225327
BLNK	CD79B	0.289350733
IGHD	SH3KBP1	0.037881368
BLNK	IGHM	0.140551052
IGHM	SOS1	0.098617614
GRB2	IGHD	0.021684989
CD79A	SH3KBP1	0.235508821
CD79B	GRB2	0.308700434
GRB2	IGHM	0.13503276
BLNK	SYK	0.320855028
ARF1	CD4	0.151303185
SYCP2	SYCP3	0.498419653
EP300	KAT2A	0.45065923
EP300	KAT2B	0.525469944
KAT2A	KAT2B	0.669396378
BLNK	CBL	0.249034835
B4GALT1	LALBA	0.432961888
B4GAT1	LARGE2	0.418109165
B4GAT1	LARGE1	0.134979029
BACE1	GGA3	0.50865911
BACE1	GGA2	0.268875704
BACE1	GGA1	0.352862253
BAD	BCL2	0.356887551
GET4	UBL4A	0.393756948
BAG6	UBL4A	0.183559185
BAG6	GET4	0.147421983
FOXK2	YY1	0.072364694
HCFC1	YY1	0.26543886
ASXL1	YY1	0.136513078
OGT	YY1	0.121650814
ASXL2	YY1	0.152064119
FOXK1	YY1	0.157984105
FOXK1	HCFC1	0.379201845
ASXL2	FOXK2	0.526144518
FOXK1	OGT	0.44538905
ASXL2	FOXK1	0.586467967
ASXL1	FOXK1	0.442731823
ASXL1	HCFC1	0.271205342
ASXL1	FOXK2	0.35256633
ASXL2	OGT	0.381232184
FOXK2	OGT	0.446123098
FOXK2	HCFC1	0.360444301
ASXL1	OGT	0.238686307
HCFC1	OGT	0.363321661
ASXL2	HCFC1	0.312020289
PIK3AP1	PIK3CD	0.55278246
PIK3AP1	PIK3R1	0.434867346
BCAR1	FGB	0.071407152
BCAR1	TLN1	0.559894616
BCAR1	RAP1A	0.616902093
BCAR1	ITGB3	0.34316908
BCAR1	FGG	0.083231249
BCAR1	ITGA2B	0.193781869
APBB1IP	BCAR1	0.626946097
BCAR1	SRC	0.700249421
BCAR1	PTK2	0.788864199
BCAR1	VWF	0.211192746
BCAR1	FGA	0.005070971
BCAR1	RAP1B	0.624429494
RAD51B	XRCC2	0.757455153
RAD51C	XRCC2	0.839824988
RAD51B	RAD51D	0.713936987
RAD51D	XRCC2	0.681555082
RAD51C	RAD51D	0.679763016
RAD51B	RAD51C	0.741217594
BCKDHA	BCKDHB	0.502875407
BCKDHB	DBT	0.318133671
BCKDHB	DLD	0.210597467
BCKDHA	DLD	0.056425976
DBT	DLD	0.176461952
BCKDHA	DBT	0.188726278
BCL10	TRAF6	0.572331199
BCL10	MALT1	0.745598916
CD79B	IGHD	0.195528689
CD79A	IGHD	0.111758626
CD79B	IGHM	0.587442562
CD79A	IGHM	0.455016351
CD79A	CD79B	0.755504697
BDNF	FRS2	0.272315804
FRS2	NTF4	0.463118328
FRS2	NTRK2	0.471790363
FRS3	NTRK2	0.424284897
FRS3	NTF4	0.494036524
BDNF	FRS3	0.287137189
NTF4	PIK3R1	0.493544509
NTRK2	PIK3CA	0.368415702
BDNF	GRB2	0.274443622
BDNF	PIK3CA	0.223119099
NTRK2	PIK3R1	0.252849433
BDNF	PIK3R1	0.291920802
GRB2	NTRK2	0.4359867
GRB2	NTF4	0.385051536
NTF4	PIK3CA	0.331498213
BDNF	PLCG1	0.25991978
NTRK2	PLCG1	0.416354774
NTF4	PLCG1	0.457108378
NTF4	SHC1	0.413540147
BDNF	SHC1	0.207197666
NTRK2	SHC1	0.304594076
NTRK2	SOS1	0.35887024
NTF4	SOS1	0.235661153
BDNF	SOS1	0.366209941
NTF4	PTPN11	0.336593208
BDNF	PTPN11	0.295703753
NTRK2	PTPN11	0.456605854
BDNF	NTRK2	0.733305707
BDNF	TIAM1	0.247518722
NTRK2	TIAM1	0.385010147
BDNF	CDK5R1	0.343433143
BDNF	CDK5	0.460819271
CDK5R1	NTRK2	0.380600581
CDK5	NTRK2	0.513456763
FYN	NTRK2	0.538467908
BDNF	FYN	0.336943342
DOCK3	FYN	0.240722652
BDNF	DOCK3	0.191270126
DOCK3	NTRK2	0.143065048
FYN	GRIN2B	0.497093117
GRIN2B	NTRK2	0.560288467
BDNF	GRIN2B	0.579615516
SCFD1	STX5	0.673642084
BET1	GOSR2	0.554847843
BET1	SCFD1	0.514285435
BET1	STX5	0.595649868
GOSR2	STX5	0.710207863
GOSR2	SCFD1	0.697149345
BCL2L11	DYNLL1	0.093315888
KCNMA1	KCNMB4	0.613644753
KCNMB1	KCNMB4	0.570522244
KCNMB1	KCNMB2	0.618404933
KCNMB1	KCNMB3	0.42438677
KCNMA1	KCNMB3	0.48529077
KCNMB2	KCNMB4	0.635192418
KCNMB2	KCNMB3	0.494194871
KCNMA1	KCNMB2	0.626499277
KCNMA1	KCNMB1	0.738553479
KCNMB3	KCNMB4	0.534494229
BCL2	HIST1H2AC	0.044061687
ESR1	HIST1H2AC	-0.023458099
EP300	HIST2H3C	0.208958205
ESR1	HIST2H3C	0.076868884
EP300	HIST1H2AC	0.142897596
EP300	ESR1	-0.018403426
BCL2	EP300	0.225260208
BCL2	HIST2H3C	0.106848748
BCL2	ESR1	0.063304353
RMI2	TOP3A	0.477403859
RMI1	TOP3A	0.394990696
RMI1	RMI2	0.746562853
RMI1	SPIDR	0.419909498
SPIDR	TOP3A	0.291824479
RMI2	SPIDR	0.464036167
SH3KBP1	SOS1	0.325944965
BLNK	SH3KBP1	0.320581549
BLNK	SOS1	0.194815534
GRB2	SH3KBP1	0.731749373
BLNK	GRB2	0.304754567
ARNTL	NPAS2	0.736839634
ARNTL	CLOCK	0.562510303
CRY2	NPAS2	0.671032048
CLOCK	CRY2	0.523030003
ARNTL	CRY2	0.676762045
CRY1	NPAS2	0.673152529
ARNTL	CRY1	0.712893447
CLOCK	CRY1	0.547110727
ARNTL	PER2	0.832899019
ARNTL	CSNK1E	0.606009757
CLOCK	CSNK1E	0.409185364
CLOCK	PER2	0.556881202
ARNTL	PER1	0.079172346
CSNK1E	NPAS2	0.609876892
NPAS2	PER2	0.689298455
CLOCK	PER1	0.051695975
NPAS2	PER1	0.102461363
ARNTL2	CLOCK	0.454842708
BMF	DYNLL2	0.102013559
BMP2	SMAD7	0.522010221
BMPR2	SMAD7	0.503258261
ACVR2B	SMAD7	0.46834411
ACVR2A	SMAD7	0.52112454
BMP2	SMAD6	0.605646473
BMPR2	SMAD6	0.579920813
ACVR2A	SMAD6	0.660916987
ACVR2B	SMAD6	0.63267185
BMPR1B	SMAD6	0.655850926
BMPR1B	SMAD7	0.454005292
BMPR1A	SMAD6	0.705241707
BMPR1A	SMAD7	0.572423366
BMP2	BMPR1A	0.569166245
BMP2	BMPR1B	0.540346568
ACVR2B	BMP2	0.478175493
BMP2	BMPR2	0.455560458
ACVR2A	BMP2	0.490016149
ACVR2B	BMPR1A	0.700599094
BMPR1A	BMPR2	0.704557983
ACVR2A	BMPR1B	0.803075315
ACVR2B	BMPR1B	0.737329073
BMPR1B	BMPR2	0.680668497
ACVR2A	BMPR1A	0.725156959
ACVR2A	ZFYVE16	0.321011542
BMPR1A	ZFYVE16	0.331244741
BMPR2	ZFYVE16	0.268560277
ACVR2B	ZFYVE16	0.332876637
BMP2	ZFYVE16	0.173597856
BMPR1B	ZFYVE16	0.342391154
ACVR2B	SMAD1	0.318195848
SMAD1	ZFYVE16	0.131715165
BMPR2	SMAD1	0.282444458
BMP2	SMAD5	0.551026573
BMP2	SMAD1	0.261473034
ACVR2B	SMAD5	0.602985401
BMPR2	SMAD5	0.554032839
BMPR1A	SMAD1	0.327113624
BMPR1B	SMAD5	0.61899896
BMPR1B	SMAD9	0.672178313
SMAD5	ZFYVE16	0.340600322
ACVR2A	SMAD1	0.281430577
ACVR2B	SMAD9	0.664112987
BMPR1B	SMAD1	0.278310448
BMP2	SMAD9	0.556128009
ACVR2A	SMAD9	0.685200594
SMAD9	ZFYVE16	0.361585453
BMPR2	SMAD9	0.620270523
ACVR2A	SMAD5	0.628708983
BMPR1A	SMAD9	0.705517356
BMPR1A	SMAD5	0.716282947
ACVR2A	SMURF2	0.472951015
ACVR2A	SMURF1	0.468964428
BMPR1A	SMURF1	0.536487392
BMPR2	SMURF2	0.417610795
ACVR2B	SMURF2	0.455133493
BMP2	SMURF2	0.438718953
BMPR1B	SMURF2	0.437502059
BMPR2	SMURF1	0.444399548
BMP2	SMURF1	0.49085643
ACVR2B	SMURF1	0.460645212
BMPR1B	SMURF1	0.447578385
BMPR1A	SMURF2	0.50718147
BMPR1A	BMPR1B	0.758046876
ACVR2B	BMPR2	0.578556232
ACVR2A	BMPR2	0.59111528
BMS1	RCL1	0.340809092
BOC	PTCH1	0.19923345
DST	PLEC	0.295370804
BRAP	KSR1	0.128415919
BRAP	MARK3	0.121543473
BARD1	RBBP8	0.644697563
BRCA1	RBBP8	0.58499097
BRCA1	RAD51	0.610404068
PALB2	RBBP8	0.615435625
BRCA1	PALB2	0.771400327
RAD51	RAD51AP1	0.706321906
BARD1	RAD51AP1	0.642964647
PALB2	RAD51AP1	0.592600586
BARD1	PALB2	0.738896171
BRCA2	PALB2	0.809611818
BRCA2	RBBP8	0.565646068
BARD1	BRCA2	0.68531566
BARD1	RAD51	0.613666309
BRCA2	RAD51AP1	0.53996516
BRCA1	RAD51AP1	0.527457176
RAD51AP1	RBBP8	0.709647868
BRCA1	BRCA2	0.895255119
PALB2	RAD51	0.562562215
RAD51	RBBP8	0.730896514
BARD1	BRCA1	0.71782472
BRD7	TP53	0.471938671
EP300	TP53	0.359404311
BRD7	EP300	0.488463715
BABAM1	BABAM2	0.573363873
ABRAXAS2	BABAM1	0.615533544
ABRAXAS2	BABAM2	0.565748732
BABAM1	BRCC3	0.718418485
ABRAXAS2	BRCC3	0.660220949
BABAM2	BRCC3	0.635872745
ABRAXAS2	NLRP3	0.176542301
BABAM2	NLRP3	0.082210903
BABAM1	NLRP3	0.061511465
BRCC3	NLRP3	0.090455005
BRWD1	HIST2H3C	0.315155937
BRWD1	SMARCA4	0.412989448
BSG	ITGA3	0.435823496
[truncated: 24,728 more rows]
