# Supplementary material for: Text mining-based word representations for biomedical data analysis and protein-protein interaction networks in machine learning tasks
Source: PLoS One. 2021 Oct 15;16(10):e0258623. doi: 10.1371/journal.pone.0258623 (PMC8519453; doi:10.1371/journal.pone.0258623)
Supplement: S6 File — (XLSX) [file pone.0258623.s014.xlsx]

## Sheet: Sheet1
drug1	drug2	similarity	genes	nb_genes
anastrozole	prednisolone	0.374736738	cyp3a4	1
epinastine	boceprevir	0.159715438	cyp3a4	1
etoricoxib	vilazodone	0.476510744	cyp3a4, cyp2d6	2
salmeterol	sulfamethizole	0.129192643	cyp3a4	1
artemether	tadalafil	0.340342597	cyp3a4	1
dasatinib	progesterone	0.170349511	cyp1b1, cyp1a2, cyp3a4, cyp3a5, cyp1a1	5
sildenafil	alfentanil	0.370277005	cyp3a7, cyp3a4, cyp3a5	3
dihydroergotamine	perphenazine	0.526894897	cyp3a4	1
betaxolol	levobetaxolol	0.732904477	adrb1	1
bumetanide	d-tryptophan	0.097705216	alb	1
xl281	vemurafenib	0.216930517	braf	1
bromazepam	dapsone	0.302437474	cyp2e1, cyp2c19, cyp3a4	3
alitretinoin	ixazomib	0.332802997	cyp1a2	1
valdecoxib	ergonovine	0.241371882	cyp3a4	1
fluphenazine	cinacalcet	0.188760707	cyp1a2, cyp2d6	2
nifedipine	mebendazole	0.271456303	cyp1a1, cyp3a4	2
telaprevir	dextropropoxyphene	0.309237835	cyp3a4	1
vortioxetine	thioridazine	0.516584613	cyp2c19, htr3a, htr7, cyp3a4, cyp2c9, cyp2d6, cyp2c8	7
staurosporine	phenformin	0.244220302	prkaa1	1
naloxegol	sparteine	0.27352395	cyp2d6	1
sertindole	nicergoline	0.550755246	adra1a, cyp2d6	2
clindamycin	podofilox	0.060733413	cyp3a4	1
cytarabine	fenofibrate	0.225338605	cyp3a4	1
pipotiazine	cabergoline	0.319639445	htr2a, cyp3a4, drd2, htr1a, drd1	5
thalidomide	sirolimus	0.449011779	cyp3a5	1
pethidine	tripelennamine	0.430916852	cyp2d6	1
telithromycin	dexmethylphenidate	0.294350306	cyp2d6	1
fluorometholone	donepezil	0.273937984	cyp3a4	1
firocoxib	bromfenac	0.614816502	ptgs2	1
glyburide	etravirine	0.280129681	cyp2c19, cyp3a4, cyp2c9	3
buprenorphine	telithromycin	0.266857591	cyp3a7, cyp3a4, cyp2d6, cyp3a5, cyp1a2	5
bexarotene	ropinirole	0.446225983	cyp3a4	1
cyclosporine	methoxyflurane	0.1692756	cyp3a4, cyp2c9, cyp2d6	3
glyburide	methazolamide	0.479376156	cyp2c19, cyp3a4, cyp2c9	3
sulfanilamide	lumiracoxib	0.267325708	cyp2c19, cyp2c9	2
glyburide	saxagliptin	0.574781094	cyp3a4	1
azelastine	phenoxybenzamine	0.27365405	cyp3a4	1
cefadroxil	benzylpenicillin	0.340203296	slc15a1, slc15a2	2
resveratrol	cocaine	0.150084593	cyp3a4	1
zolpidem	clopidogrel	0.359230405	cyp2c19, cyp3a4, cyp2c9, cyp3a5, cyp1a2	5
epinephrine	aripiprazole	0.266335666	adra1a, adra2c, adra2a, cyp3a4, adra1b, adra2b, drd1	7
resveratrol	oxiconazole	0.18130156	cyp3a4	1
ivacaftor	mibefradil	0.309854145	cyp3a4	1
sulconazole	dexmedetomidine	0.169392833	cyp1a2	1
ketobemidone	clofibrate	0.146513012	cyp3a4, cyp2b6	2
flecainide	delavirdine	0.343372861	cyp2c9, cyp2d6	2
amoxicillin	prazosin	0.066103139	alb	1
lurasidone	loperamide	0.433478284	cyp3a4	1
macitentan	escitalopram	0.401555946	cyp2c19, cyp3a4	2
modafinil	celiprolol	0.387376638	cyp3a4	1
tipranavir	etonogestrel	0.254068982	cyp3a4	1
alcaftadine	tripelennamine	0.312759588	hrh1	1
sitagliptin	phenelzine	0.386169447	cyp3a4, cyp2c8	2
tasosartan	prednisolone	0.183702015	cyp3a4	1
clindamycin	lopinavir	0.267064736	cyp3a4	1
captopril	imipenem	0.20429858	alb	1
lomefloxacin	caffeine	0.223580147	cyp1a2	1
axitinib	alprazolam	0.330645468	cyp3a4, cyp3a5	2
allylestrenol	saxagliptin	0.157016904	cyp3a4	1
thalidomide	enzalutamide	0.424420551	cyp2c19, cyp2c9, cyp3a5	3
sulfasalazine	milrinone	0.188336788	ptgs1	1
ngx-4010	piroxicam	0.281597715	ptgs1	1
sulfasalazine	pentamidine	0.416946343	cyp3a5	1
letrozole	sertindole	0.387008241	cyp3a4	1
phenytoin	ivabradine	0.295151485	cyp3a4	1
acetophenazine	asenapine	0.269778768	drd2, drd1	2
netupitant	artemether	0.34944775	cyp2d6, cyp2c9	2
salmeterol	levofloxacin	0.376031998	cyp3a4	1
indapamide	amlodipine	0.830121573	cyp3a4	1
methoxsalen	butyrylthiocholine	0.178525715	ache	1
phenazopyridine	dapsone	0.477884592	mdh1, ctrc	2
sertraline	parecoxib	0.36501285	cyp3a4, cyp2c9	2
zolmitriptan	clenbuterol	0.295901549	cyp1a2	1
paroxetine	solifenacin	0.538735907	chrm4, chrm5, chrm3, chrm1, chrm2	5
tolterodine	nicergoline	0.47453389	cyp2d6	1
quercetin	dexrazoxane	0.396206332	top2a	1
cilostazol	estradiol	0.237748892	cyp2c19, cyp3a7, cyp3a4, cyp3a5, cyp1a2	5
gemfibrozil	methazolamide	0.381979589	cyp2c19, cyp3a4, cyp2c9	3
betaxolol	darifenacin	0.53555267	cyp2d6	1
phenytoin	prednisolone	0.45824988	alb, cyp3a4	2
clozapine	phenylephrine	0.188898878	adra1a, adra1b, cyp1a2, adrb1	4
valdecoxib	mephenytoin	0.281130981	cyp2c19, cyp2c9	2
etanercept	alemtuzumab	0.569957509	fcgr1a, c1qc, fcgr2a, fcgr3b, fcgr2c, c1qb, fcgr2b, c1qa, fcgr3a, c1r	10
lercanidipine	bromazepam	0.406421144	cyp3a4	1
icosapent	nateglinide	0.222530863	pparg, ptgs1	2
nitrendipine	dolutegravir	0.326261324	cyp3a4	1
esomeprazole	linagliptin	0.451160658	cyp3a4	1
thiothixene	midodrine	0.40114428	cyp2d6	1
oxybutynin	pipecuronium	0.369646686	chrm3, chrm2	2
estropipate	ondansetron	0.143025156	cyp3a4, cyp2c9, cyp1a2	3
pentamidine	rivaroxaban	0.280880617	cyp3a4, cyp3a5	2
protriptyline	nateglinide	0.342575007	cyp2d6	1
dantrolene	norethindrone	0.150203622	cyp3a4	1
sulfamethizole	piroxicam	0.370679868	cyp3a4, cyp2c9	2
lansoprazole	dexamethasone	0.352514472	cyp2c19, cyp1a1, cyp4a11, cyp3a4, cyp2c9, cyp2d6, cyp2c8, cyp1b1	8
cholecalciferol	prochlorperazine	0.093769197	cyp3a4, cyp2d6	2
macitentan	tofacitinib	0.535782288	cyp2c19, cyp3a4	2
ospemifene	ergotamine	0.302896776	cyp3a4	1
mestranol	bortezomib	0.150932274	cyp2c9	1
methyprylon	halothane	-0.037878542	cyp2d6, gabra1	2
chlorprothixene	agomelatine	0.446875571	htr2c	1
ivermectin	cabergoline	0.332540515	cyp3a4	1
methylphenidate	amsacrine	0.168757944	cyp2d6	1
sitaxentan	ticlopidine	0.483092109	cyp2c19, cyp3a4, cyp2c9	3
retapamulin	simeprevir	0.418045088	cyp3a4	1
losartan	isavuconazonium	0.008932257	cyp3a4	1
pomalidomide	flucloxacillin	0.258511956	cyp3a4	1
cisapride	alprazolam	0.517793586	cyp3a7, cyp3a5, cyp3a4, cyp2c9	4
quazepam	aminoglutethimide	0.267851641	cyp2c19, cyp3a4	2
regorafenib	bortezomib	0.620499668	cyp2c8, cyp2c19, cyp3a4, cyp2c9	4
ganaxolone	isoflurane	0.225107345	gabra1	1
thiamylal	paclitaxel	0.177625436	cyp2c9	1
nafcillin	danazol	0.235022447	cyp3a4	1
gefitinib	abiraterone	0.570040135	cyp2d6, cyp2c9, cyp2c19, cyp3a4	4
repaglinide	tretinoin	0.199049911	cyp3a4, cyp2c8	2
mirabegron	cinnarizine	0.52257882	cyp2d6	1
eletriptan	saquinavir	0.203639665	cyp2c19, cyp3a4, cyp2c9, cyp2d6	4
conivaptan	oxycodone	0.31772859	cyp3a4	1
efavirenz	ofloxacin	0.420847642	cyp1a2	1
simvastatin	famciclovir	0.160009927	cyp3a4	1
ixazomib	levofloxacin	0.317545775	cyp3a4, cyp1a2	2
droperidol	nicergoline	0.440129173	adra1a	1
oxybutynin	fosamprenavir	0.279456139	cyp3a4	1
ketazolam	banoxantrone	0.226249962	cyp3a4	1
posaconazole	telaprevir	0.507316844	cyp3a4	1
budesonide	levocetirizine	0.632808637	cyp3a4	1
alosetron	levobupivacaine	0.27086961	cyp3a4, cyp1a2	2
zolpidem	desipramine	0.403127001	cyp2c19, cyp3a4, cyp2d6, cyp1a2	4
disopyramide	atropine	0.458969552	chrm3, chrm2, chrm1	3
mianserin	rizatriptan	0.487850457	htr1f, htr2c, htr1a, cyp1a2	4
flurazepam	tesmilifene	0.042264899	cyp3a4	1
conivaptan	paramethadione	0.13175548	cyp3a4	1
aminohippurate	ciprofloxacin	0.263221391	slc22a6	1
sildenafil	methazolamide	0.442299307	cyp2c19, cyp2e1, cyp3a4, cyp2c9, cyp2d6	5
amoxicillin	citalopram	0.133604882	cyp2c19	1
lurasidone	chloroquine	0.272342118	cyp3a4	1
aniracetam	benazepril	0.250567824	ces1	1
quazepam	dextromethorphan	0.136677105	cyp2c19, cyp3a4, cyp2c9	3
paroxetine	opc-14523	0.316287179	slc6a4	1
daunorubicin	4-hydroxycoumarin	0.315472791	xdh	1
enzalutamide	glipizide	0.314709453	cyp2c9, cyp3a4	2
metronidazole	olodaterol	0.173409255	cyp2c8, cyp2c9	2
carmustine	albendazole	0.280880251	cyp1a2	1
ondansetron	rilpivirine	0.27557032	cyp3a4, cyp1a2	2
praziquantel	atazanavir	0.269924188	cyp3a4	1
norethindrone	ivacaftor	0.148022428	cyp3a4	1
tolvaptan	alimemazine	0.204804354	cyp3a4	1
celecoxib	promethazine	0.350431021	cyp2c9, cyp2d6	2
clofazimine	amiodarone	0.412366984	abcb1, cyp3a4	2
lidocaine	flavopiridol	0.134677935	egfr	1
zaleplon	cerivastatin	0.323095244	cyp3a7, cyp3a4, cyp3a5	3
l-carnitine	myricetin	0.076398256	xdh	1
cycrimine	ethopropazine	0.482011443	chrm1	1
griseofulvin	methoxsalen	0.479491882	cyp3a4, cyp1a2	2
budesonide	pimecrolimus	0.566919988	mtor, cyp3a4	2
pyrazinamide	axitinib	0.298430152	cyp3a4, cyp1a2	2
mifepristone	fluorometholone	0.31853817	nr3c1, cyp3a4	2
midazolam	bezafibrate	0.234305338	cyp3a4	1
cinacalcet	pentobarbital	0.135940241	cyp3a4	1
ziprasidone	naloxegol	0.483188343	cyp3a4, cyp2d6	2
piperazine	methyprylon	-0.024789152	cyp2d6	1
cyclosporine	digoxin	0.476533215	abcb4, cyp3a4, abcb1b, abcb1, abcb1a, slco1b3	6
dantrolene	theophylline	0.466389968	cyp3a4	1
genistein	sparfloxacin	0.182849177	top2a	1
resveratrol	darunavir	0.156950768	cyp3a4	1
prochlorperazine	cyclophosphamide	0.300556614	cyp2d6, cyp3a4	2
metamizole	orlistat	0.297688238	cyp3a4	1
econazole	4-androstenedione	0.210099697	cyp19a1	1
camptothecin	bupropion	0.130184534	alb	1
ticagrelor	quetiapine	0.459172801	cyp3a4	1
omeprazole	dextropropoxyphene	0.248834755	cyp2d6, cyp2c9, cyp3a4, cyp2c8	4
pentobarbital	halofantrine	0.31098973	cyp3a4, kcnh2	2
nitroprusside	resveratrol	0.186934349	cyp1a1, cyp1a2	2
diethylstilbestrol	levonorgestrel	0.481214681	cyp3a4, esr1, cyp19a1	3
eplerenone	primidone	0.301978055	cyp3a4	1
simeprevir	tegaserod	0.392314362	cyp1a2	1
epinastine	acetazolamide	0.398877675	cyp3a4	1
pentobarbital	clofibrate	0.302052935	cyp2a6, cyp3a4	2
cevimeline	propafenone	0.352249787	cyp3a4, cyp2d6	2
indomethacin	etoricoxib	0.584640209	ptgs2, cyp2c19, cyp2c9, ptgs1, ptgs2	5
permethrin	ixabepilone	0.235377613	cyp3a4	1
phenelzine	etravirine	0.332244149	cyp2c19, cyp3a4	2
canagliflozin	triamcinolone	0.289605025	cyp3a4	1
tamsulosin	fulvestrant	0.426718117	cyp3a4	1
tamoxifen	tegaserod	0.348920911	cyp2e1, cyp2c8, cyp1a2, cyp2c9, cyp2d6	5
xanthine	hypoxanthine	0.697542585	hprt1	1
pazopanib	clenbuterol	0.138404114	cyp1a2	1
clozapine	paramethasone	0.12682688	cyp3a4	1
indapamide	saxagliptin	0.606912919	cyp3a4	1
ouabain	ethanol	0.207876566	cyp1a1	1
ketorolac	theophylline	0.382627118	ptgs2	1
pentamidine	fluorouracil	0.347910006	cyp2c8, cyp1a2	2
clotiazepam	apremilast	0.217404634	cyp2c19, cyp3a4	2
pyrazinamide	romidepsin	0.276472298	cyp3a4	1
pergolide	r450	0.09198987	adra1a, adra1b, adra1d	3
ropivacaine	perampanel	0.28117613	cyp3a4	1
aspartame	nicardipine	0.192539012	trpv1	1
sunitinib	alsterpaullone	0.312857812	stk3, pak6, akt1, nek6, mapkapk5, mapk8, cdk5, csnk1d, melk, chek1, mapk14, mapk15, rps6ka1, pdpk1, pak4, prkaca, mapk1, camkk1, aurkc, pim3, pim2, camk1, gsk3b, prkca, camkk2, srpk1, rps6ka5, brsk2, rps6ka3, nek7, map2k1, mylk, mapk12, prkd1, csk, mapk10, mknk1, aurkb, pkn2, mapk9, pim1, mark3, mapk11, mapkapk2, mknk2, pak7, nek2, plk1, akt2, mapk3	50
aminophylline	clonazepam	0.478432858	cyp2e1, cyp3a4	2
flunitrazepam	cyclobenzaprine	0.52053813	cyp3a4, cyp1a2	2
clobazam	fosphenytoin	0.647783869	cyp2c19, cyp3a4, cyp2b6	3
tamoxifen	paramethasone	0.298954746	cyp3a4	1
treprostinil	nateglinide	0.340256523	cyp2c9	1
tofisopam	acenocoumarol	0.302281713	cyp3a4	1
ranolazine	amiodarone	0.599897267	cyp3a4, cyp2d6	2
quazepam	phenoxybenzamine	0.193630988	cyp3a4	1
vortioxetine	rolitetracycline	0.131480409	cyp3a4	1
busulfan	olopatadine	0.214185883	cyp3a4	1
telaprevir	nicotine	0.106065815	cyp3a4	1
dantrolene	trimethadione	0.430367356	cyp3a4	1
granisetron	mibefradil	0.428586551	cyp1a1, kcnh2, cyp3a4, cyp2d6, cyp3a5	5
prednisone	caspofungin	0.386370271	cyp3a4	1
amlodipine	agmatine	0.235673255	cacna1b	1
cyclosporine	felbamate	0.3642278	cyp2c19, cyp3a4	2
isoniazid	clemastine	0.326198155	cyp3a4, cyp2d6	2
nicardipine	dopamine	0.28526962	cyp2c19, cyp2c9, cyp2d6	3
naloxone	felodipine	0.321815932	cyp3a4, cyp2c8	2
sorafenib	hexobarbital	0.188630626	cyp1a2, cyp2c9, cyp3a4, cyp2c19	4
methadone	triprolidine	0.273021704	cyp2d6	1
pomalidomide	paliperidone	0.348235891	cyp3a4	1
risperidone	desloratadine	0.485421039	hrh1, cyp2d6	2
benzocaine	probucol	0.13379466	ces1	1
lopinavir	dapsone	0.291445964	cyp2c19, cyp3a4, cyp2c9	3
ponatinib	osimertinib	0.697657782	cyp3a4	1
cilostazol	amrinone	0.544427151	pde3a	1
ketoconazole	etomidate	0.365147422	cyp11b1, cyp19a1	2
naloxone	disulfiram	0.342428126	cyp3a4	1
sertraline	vindesine	0.255036925	cyp3a4	1
ixazomib	moclobemide	0.301148235	cyp2c19, cyp2c9, cyp2d6, cyp1a2	4
zafirlukast	pentazocine	0.334726852	oprm1	1
bufotenine	maprotiline	0.514339952	htr2c, htr2a	2
tubocurarine	ethanol	0.185440091	htr3a, chrna2	2
rivaroxaban	bisoprolol	0.478311786	cyp3a4	1
valdecoxib	cocaine	0.11794607	cyp3a4, cyp2c9	2
glutathione	carbocisteine	0.419198905	gstp1	1
glimepiride	mitiglinide	0.818794462	abcc8	1
benzamidine	2-phenylethylamine	0.315582995	prss1, prss2	2
propafenone	carteolol	0.500124393	cyp3a4, cyp2d6	2
clofazimine	olopatadine	0.374920223	cyp3a4	1
gatifloxacin	epinastine	0.317276973	kcnh2	1
tasosartan	rolitetracycline	0.251178733	cyp3a4	1
rabeprazole	aminophylline	0.33899731	cyp3a4, cyp1a2	2
telithromycin	prochlorperazine	0.392813781	cyp3a4, cyp2d6	2
galantamine	vecuronium	0.262861171	chrna2	1
aminophenazone	caffeine	0.430812236	cyp3a7, cyp3a4, cyp2c9, cyp2d6, cyp2c8, cyp1a2	6
clofibrate	elvitegravir	0.159202968	cyp3a4	1
ibuproxam	quinacrine	0.316656027	alox5	1
ramelteon	riluzole	0.484955967	cyp1a2	1
elvitegravir	atorvastatin	0.2271962	cyp3a4	1
montelukast	eszopiclone	0.492482256	cyp3a4, cyp2c9, ptgs1, cyp2c8	4
perhexiline	osimertinib	0.373067409	cyp3a4	1
niacin	amiodarone	0.332006385	cyp2d6	1
protriptyline	metoprolol	0.505293761	cyp2d6	1
nimodipine	boceprevir	0.180988722	cyp3a4, cyp3a5	2
ticagrelor	ibrutinib	0.529969443	cyp3a4	1
dutasteride	rolitetracycline	0.197536271	cyp3a4	1
halothane	tiagabine	0.2642378	cyp3a4	1
niguldipine	agmatine	0.353621501	adra2c	1
sulfasalazine	fenofibrate	0.445393854	pparg	1
cocaine	ulipristal	0.08532124	cyp3a4	1
sulfathiazole	aminoglutethimide	0.228565058	cyp19a1	1
nevirapine	clindamycin	0.371611582	cyp3a4	1
monobenzone	androstanedione	0.177134963	ar	1
macitentan	clevidipine	0.488628551	cyp2c19, cyp3a4	2
sertraline	levodopa	0.481446671	cyp2d6	1
cryptenamine	cocaine	0.232848117	chrm2, chrm1	2
indapamide	dronedarone	0.531323158	cyp3a4	1
fenoldopam	trifluoperazine	0.19394286	adra1a, drd2, drd2, drd1	4
chlorzoxazone	methazolamide	0.387394542	cyp2e1, cyp3a4, cyp2d6	3
clevidipine	clonidine	0.456162554	cyp2d6, cyp3a4, cyp1a2	3
ergotamine	halothane	0.272108951	cyp3a4	1
imatinib	vanoxerine	0.160399881	cyp3a4	1
nadh	carvedilol	0.182496785	ndufc2, xdh	2
etoricoxib	sulfamoxole	0.239901357	cyp2c9	1
telithromycin	methoxyflurane	0.194145151	cyp3a4, cyp2d6, cyp1a2	3
rabeprazole	linagliptin	0.460282664	cyp3a4	1
naloxegol	norfloxacin	0.274187248	cyp3a4	1
ciclesonide	avanafil	0.341569653	cyp3a4	1
ticagrelor	perampanel	0.382259506	cyp3a4	1
paclitaxel	levofloxacin	0.313668036	cyp3a4	1
chlorpromazine	riluzole	0.446096917	cyp1a2	1
fenfluramine	prochlorperazine	0.385455664	cyp2d6	1
alosetron	ketamine	0.305591785	cyp3a4, cyp2c9	2
irbesartan	triamterene	0.544380342	cyp1a2	1
lercanidipine	codeine	0.207412368	cyp3a7, cyp3a4, cyp2d6, cyp3a5	4
mianserin	cisplatin	0.137314249	cyp2b6	1
anastrozole	tapentadol	0.31854902	cyp2c9, ugt2b7	2
resveratrol	thymol	0.39583944	ptgs2	1
indinavir	cyclobenzaprine	0.338014557	cyp3a4, cyp2d6	2
niclosamide	naproxen	0.31415688	cyp2c9, cyp1a2	2
daclatasvir	ketoconazole	0.395986539	cyp3a7, cyp3a5, cyp3a4	3
dicloxacillin	thioridazine	0.365763216	cyp3a4	1
troglitazone	levofloxacin	0.274000667	cyp3a4	1
terbinafine	apixaban	0.394704652	cyp2c19, cyp3a4, cyp2c9, cyp2c8, cyp1a2	5
cyclosporine	vandetanib	0.385664627	cyp3a4	1
morphine	hydroxyurea	0.108698602	cyp2d6	1
epinephrine	betaxolol	0.433067661	adrb1, cyp1a2, adrb1, adrb2	4
paliperidone	mefloquine	0.392897099	cyp3a4, cyp2d6	2
ramelteon	bortezomib	0.232964252	cyp2c19, cyp3a4, cyp1a2	3
clidinium	ethopropazine	0.311867595	chrm1	1
betamethasone	orphenadrine	0.288994431	cyp3a4	1
mitoxantrone	epinastine	0.174363083	cyp3a4, cyp2d6	2
perhexiline	josamycin	0.135642242	cyp3a4	1
biperiden	miconazole	0.313589353	cyp2d6	1
mln-518	l-tyrosine	0.134965533	csk	1
aldesleukin	rifampicin	0.263951614	cyp2e1, cyp3a4	2
rivaroxaban	pazopanib	0.476808465	cyp3a4	1
lofentanil	pethidine	0.559164377	oprm1, oprk1	2
rasagiline	quinine	0.182090489	cyp1a2	1
hydroxychloroquine	methotrimeprazine	0.293550575	cyp2d6	1
mestranol	quinestrol	0.71299443	esr1	1
clemastine	raloxifene	0.242488633	cyp3a4	1
nilvadipine	dopamine	0.281402693	cyp2c19, cyp2c9, cyp1a2	3
aclidinium	glycopyrrolate	0.670473528	chrm3, chrm2, chrm1	3
remoxipride	caffeine	0.301912196	cyp2d6	1
bufotenine	pimozide	0.398223728	htr7	1
cinacalcet	thiothixene	0.153845639	cyp2d6, cyp1a2	2
levobunolol	arformoterol	0.424755882	adrb1, adrb2	2
bromocriptine	ruxolitinib	0.31942423	cyp3a4	1
levothyroxine	epinastine	0.038389572	cyp3a4	1
terazosin	alfuzosin	0.836519942	adra1a, adra1d, adra1b, adra1a, kcnh2, adra1d, adra1b	7
lesopitron	trimipramine	0.558928976	htr1a	1
tolazamide	sucrose	0.166517031	alb	1
lomitapide	aliskiren	0.464925989	cyp3a4	1
quinupristin	asenapine	0.136781637	cyp3a4	1
cyclobenzaprine	dronabinol	0.503716576	cyp3a4	1
prochlorperazine	temazepam	0.599159102	cyp3a4	1
alosetron	nitrazepam	0.450358866	cyp2e1, cyp3a4	2
lurasidone	fluspirilene	0.478115825	drd2, htr2a	2
fexofenadine	cyclizine	0.511890344	hrh1	1
buprenorphine	ziprasidone	0.524117133	cyp3a7, cyp3a4, cyp2d6, cyp3a5, cyp1a2	5
dolutegravir	zomepirac	0.318737078	cyp3a4	1
metamizole	raloxifene	0.231596886	cyp2b6, cyp3a4	2
permethrin	telithromycin	0.227689586	cyp3a4	1
efavirenz	tolvaptan	0.356766362	cyp3a4	1
sotalol	amoxicillin	0.161670583	alb	1
roxithromycin	oxiconazole	0.444218441	cyp3a4	1
lapatinib	l-tyrosine	0.079581558	csk	1
nitrendipine	acenocoumarol	0.367541052	cyp3a4	1
primidone	aminophylline	0.409863251	cyp3a4, cyp1a2	2
pioglitazone	ivabradine	0.410597683	cyp3a4	1
risperidone	rizatriptan	0.490892709	htr2c, htr1a, htr1d	3
methaqualone	delavirdine	0.405792724	cyp3a4	1
tadalafil	betamethasone	0.368981186	cyp3a4	1
nilotinib	simeprevir	0.539361014	cyp3a4	1
caspofungin	simvastatin	0.367801143	cyp3a4	1
romidepsin	dronedarone	0.324729142	cyp3a4	1
tasosartan	chlorphenesin	0.208778799	cyp3a4	1
troglitazone	ropivacaine	0.200401005	cyp3a4, cyp2b6	2
nifedipine	tipranavir	0.170075484	cyp3a4, cyp2d6	2
alimemazine	canagliflozin	0.199472678	cyp3a4	1
pravastatin	exemestane	0.463741413	cyp3a4	1
mebendazole	cimetidine	0.429030676	cyp3a4	1
anagrelide	papaverine	0.216037825	pde2a, pde3a	2
sitaxentan	kaempherol	0.071697009	cyp2c9	1
prazepam	fludiazepam	0.568536609	gabrg2, gabrd, gabra3, gabra2, gabra5, gabrb3, gabre, gabrr1, gabrr3, gabra1, gabrb1, gabrg1, gabrg3, gabrb2, gabrp, gabrr2	16
epinephrine	paroxetine	0.330515154	cyp2c9	1
terbinafine	linagliptin	0.324189303	cyp3a4	1
panobinostat	felbamate	0.384593257	cyp3a4	1
pindolol	citalopram	0.658917756	slc6a4, htr1a, cyp2d6	3
aminophylline	orphenadrine	0.489295326	cyp2e1, cyp3a4	2
diclofenac	antipyrine	0.527785895	cyp2e1, cyp2c8, cyp2c19, cyp3a4, cyp2b6, cyp1a2, alb, cyp2c9, ptgs1, cyp2c18, ptgs2	11
lorcaserin	darunavir	0.346323348	cyp3a4	1
cholecalciferol	dihydrotestosterone	0.223671561	cyp11a1	1
ranitidine	bupivacaine	0.233203081	cyp2c19, cyp3a4, cyp2d6, cyp1a2	4
estazolam	levofloxacin	0.32398887	cyp3a4	1
irinotecan	isavuconazonium	0.18828029	cyp3a4	1
sertraline	apremilast	0.432011426	cyp2c19, cyp3a4, cyp2c9, cyp2d6, cyp1a2	5
mexiletine	digoxin	0.557127376	cyp3a4	1
vorapaxar	dehydroepiandrosterone	0.12660728	cyp3a4	1
paricalcitol	levobupivacaine	0.241859526	cyp3a4	1
bepridil	clozapine	0.390629487	cyp2d6, kcnh2	2
prednisone	theophylline	0.344117286	cyp3a4	1
clofazimine	sorafenib	0.35307107	cyp3a4	1
dexamethasone	rosiglitazone	0.499999332	cyp2c8, cyp2c19, cyp2a6, cyp2c9, cyp2d6	5
bupropion	levomilnacipran	0.568698341	slc6a4, cyp3a4, slc6a2, cyp2d6, cyp2c8	5
amisulpride	thioridazine	0.675947731	htr7, drd2, htr2a	3
clobazam	clevidipine	0.387243008	cyp2c19, cyp3a4, cyp2d6	3
vinblastine	brompheniramine	0.102849508	cyp3a4, cyp2d6	2
succinylcholine	isatin	0.098669279	bche	1
sulfamoxole	lovastatin	0.168852393	cyp2c9	1
isradipine	azimilide	0.552752823	cyp3a4	1
dimethyltryptamine	chlorprothixene	0.50469853	htr2a	1
prazepam	alfentanil	0.438198206	cyp3a4	1
deferasirox	caffeine	0.108195792	cyp3a4	1
rabeprazole	amiodarone	0.377395784	cyp2c19, cyp1a1, cyp3a4, cyp2c9, cyp2d6, cyp1a2	6
osimertinib	cytarabine	0.37013043	cyp3a4	1
tramadol	alfuzosin	0.45648736	cyp3a4	1
spermine	nitrofural	0.217367494	xdh	1
5'-deoxy-5'-methylthioadenosine	imipramine	0.171325712	adora3	1
rufinamide	darunavir	0.389606614	cyp3a4	1
caspofungin	methaqualone	0.231239446	cyp3a4	1
temazepam	nilutamide	0.248222772	cyp2c8, cyp2c19, cyp2c9	3
trimethaphan	cinchocaine	0.282072979	bche	1
licofelone	venlafaxine	0.321782109	cyp2c9	1
zonisamide	clotiazepam	0.400790196	cyp2c19, cyp3a4	2
resveratrol	lansoprazole	0.265941795	cyp1a1, cyp3a4, cyp1b1, cyp1a2	4
tamsulosin	darifenacin	0.684666311	cyp3a4, cyp2d6	2
cinacalcet	aldesleukin	0.133331312	cyp3a4	1
carbinoxamine	progesterone	0.125966996	cyp2c19, cyp3a4, cyp2c9, cyp2d6, cyp2c8	5
sulfanilamide	vinorelbine	0.117434598	cyp3a4, cyp2d6	2
netupitant	ibrutinib	0.3555543	cyp2d6	1
chlorpromazine	ephedrine	0.387166555	adra1a, bche	2
nelfinavir	1-(2-phenylethyl)-4-phenyl-4-acetoxypiperidine	0.197472683	cyp2d6	1
sulfamethoxazole	loperamide	0.22667773	cyp3a4, cyp2c8	2
vorapaxar	cabozantinib	0.465124232	cyp3a4	1
troglitazone	tesmilifene	0.155232447	cyp1a1, cyp3a4	2
vilanterol	halofantrine	0.321351916	cyp3a4	1
tapentadol	primaquine	0.301022856	cyp2d6	1
pentamidine	bufuralol	0.259825438	cyp2d6	1
nelfinavir	lomustine	0.41577718	cyp3a4, cyp2d6	2
gemfibrozil	cyclobenzaprine	0.424206149	cyp3a4, cyp1a2	2
3	4-methylenedioxymethamphetamine	guanadrel	0.162774554	slc6a2
fluvastatin	udenafil	0.482546536	cyp3a5, cyp3a4	2
chloroquine	hydroxychloroquine	0.573614711	cyp2d6, tlr9	2
desvenlafaxine	raloxifene	0.261834976	cyp3a4	1
ethosuximide	rifabutin	0.362118228	cyp3a4	1
hydralazine	desipramine	0.330235694	cyp3a4	1
genistein	osimertinib	0.222343866	cyp1a2, egfr	2
dopamine	azelastine	0.118468966	cyp2c19, cyp1a2, cyp2c9, cyp2d6	4
ondansetron	ergocalciferol	0.205168423	cyp3a4	1
chlorzoxazone	escitalopram	0.337318502	cyp3a4, cyp2d6	2
pravastatin	norethindrone	0.378069735	cyp3a4, cyp3a5	2
rutin	naproxen	0.367555398	akr1c3, cyp2c9, cyp2c8, ptgs2	4
methoxamine	maprotiline	0.383010651	adra1a	1
azithromycin	temozolomide	0.257628109	cyp3a4	1
levofloxacin	meloxicam	0.419716041	cyp3a4	1
vilanterol	ropinirole	0.398922424	cyp3a4	1
imipramine	oxaliplatin	0.237809373	cyp2e1, cyp1a2	2
artemether	sulfinpyrazone	0.31822392	cyp3a4, cyp2c9, cyp2b6	3
dasatinib	tg100801	0.39025245	flt1, kdr, src, flt4, csk	5
pyrazinamide	hexobarbital	0.248210065	cyp3a4, cyp1a2	2
quinupristin	voriconazole	0.367461631	cyp3a4	1
silodosin	irbesartan	0.541967538	cyp3a4	1
flurazepam	ondansetron	0.504336677	cyp2e1, cyp3a4	2
eprosartan	clopidogrel	0.421260308	cyp2c9	1
dalfopristin	ritonavir	0.27700057	cyp3a4	1
protriptyline	ixazomib	0.254414069	cyp2d6	1
letrozole	nitrendipine	0.393501408	cyp3a4	1
telmisartan	moclobemide	0.422384404	cyp2c19	1
niacin	umeclidinium	0.270174693	cyp2d6	1
paliperidone	sulfaphenazole	0.320014474	cyp2d6	1
ethopropazine	dimetindene	0.493438741	chrm1, chrm2	2
anagrelide	albendazole	0.23873005	cyp1a2	1
capsaicin	dicloxacillin	0.095223433	cyp3a4	1
buspirone	olanzapine	0.653444678	drd2, htr1d, htr2c, htr1a, htr2a, cyp3a4, drd2, htr2a, cyp2d6, htr1a	10
pegvisomant	clorazepate	0.274670873	cyp3a4	1
amiodarone	etravirine	0.36971861	cyp2c19, cyp3a4, cyp2c9	3
liraglutide	phosphoramidon	0.216465536	mme	1
bufotenine	amphetamine	0.521069709	slc6a4, maob	2
prochlorperazine	danazol	0.348156757	cyp3a4	1
phentermine	dorzolamide	0.340808588	cyp2c9	1
oxacillin	cefoxitin	0.730440427	slc15a1	1
chlorambucil	methoxyflurane	0.063809528	cyp2d6	1
dantrolene	tetracycline	0.205746242	cyp3a4	1
ponatinib	rifampicin	0.306497882	cyp3a4, cyp3a5, cyp2c8	3
bosutinib	zalcitabine	0.228722945	cyp3a4	1
quinupristin	mebendazole	0.22334941	cyp3a4	1
chlorphenesin	5,6-dimethylbenzimidazole	0.133350871	xdh	1
cephalexin	tesmilifene	0.112595385	cyp3a4, cyp2d6	2
aminophylline	bifonazole	0.26152244	cyp2e1, cyp3a4	2
aminophenazone	phenylpropanolamine	0.229068499	cyp1a2	1
pranlukast	miconazole	0.313320783	cyp3a4, cyp2c9	2
camphor	balsalazide	0.17779926	ptgs2	1
diazepam	dopamine	0.386229647	cyp2c19, cyp1a2, cyp2c9	3
everolimus	ergonovine	0.154123047	cyp3a4	1
tenoxicam	eletriptan	0.476168276	ptgs1, cyp2c9	2
alogliptin	isradipine	0.539579737	cyp3a4	1
micafungin	tolcapone	0.311892607	comt	1
deferasirox	le-sn38	0.242758619	cyp3a4	1
haloperidol	primaquine	0.320393237	cyp1a1, cyp3a4, cyp1a2, cyp2d6	4
metronidazole	ticagrelor	0.226032321	cyp3a4	1
zaleplon	theophylline	0.451546904	cyp3a4	1
tacrolimus	prednisolone	0.622050332	cyp3a4	1
pimecrolimus	bisoprolol	0.353618952	cyp3a4	1
cocaine	trifluoperazine	0.200222322	sigmar1	1
prochlorperazine	everolimus	0.308516585	cyp3a4	1
azelastine	clopidogrel	0.345621768	cyp2c19, cyp3a5, cyp3a4, cyp2c9, cyp2b6, cyp2c8, cyp1a2	7
progesterone	4-androstenedione	0.437177045	ar, nr1i3, serpina6, shbg	4
mestranol	sulfapyridine	0.287157448	cyp2c9	1
dihydroergotamine	ixazomib	0.211332627	cyp3a4	1
canagliflozin	clopidogrel	0.446580201	cyp3a4	1
dutasteride	olopatadine	0.397482993	cyp3a4	1
phenindamine	clozapine	0.226123144	hrh1	1
fluvastatin	sulfadiazine	0.223270203	cyp3a4, cyp2c9, cyp2c8	3
panobinostat	bupropion	0.305326474	cyp3a4, cyp2d6	2
tacrine	zolpidem	0.347709705	cyp1a2	1
pipotiazine	thiothixene	0.499308685	cyp1a2, htr2a, drd2, cyp2d6, drd1	5
cyclosporine	maprotiline	0.213953769	cyp2d6	1
toremifene	mirtazapine	0.400841959	cyp3a4, cyp1a2	2
tolazoline	trifluoperazine	0.275534533	adra1a	1
rutin	nortriptyline	0.194866635	cyp3a4, cyp2c9, cyp2d6, cyp2c8	4
dyphylline	caffeine	0.508852979	adora1, adora2a, pde4b	3
omeprazole	risperidone	0.373917041	cyp2d6, cyp3a4	2
sunitinib	udenafil	0.349868636	cyp3a4, cyp3a5	2
trimethoprim	astemizole	0.298101372	kcnh2, cyp3a4	2
3	4-methylenedioxymethamphetamine	lovastatin	0.169052477	cyp2d6
promethazine	chlorpropamide	0.397380724	cyp2c9	1
flunarizine	remoxipride	0.457415	drd2, cyp2d6	2
fluoxetine	metyrapone	0.4741834	cyp3a4	1
ranolazine	danazol	0.302788277	cyp3a4	1
oxtriphylline	tegaserod	0.410644098	cyp1a2	1
pheniramine	antazoline	0.569300986	hrh1	1
chlorpromazine	etoposide	0.247569444	cyp2e1, cyp3a4, cyp1a2, alb, abcb1	5
phenytoin	pergolide	0.364283547	cyp3a4	1
gefitinib	nitrazepam	0.234469136	cyp3a4	1
pseudoephedrine	chlordiazepoxide	0.40601087	cyp2d6	1
dextromethorphan	piroxicam	0.145266586	cyp2c8, cyp3a4, cyp2c9	3
umeclidinium	nicotinamide	0.170486478	cyp2d6	1
argatroban	venlafaxine	0.347470806	cyp3a4	1
acetazolamide	aripiprazole	0.31851363	cyp3a4	1
troglitazone	atorvastatin	0.618250176	ugt1a6, cyp2c8, ugt2b7, cyp2c19, cyp3a4, cyp2b6, cyp3a7, cyp2c9, ugt1a3, cyp3a5	10
diethylstilbestrol	dihydroergotamine	0.21554768	cyp3a4	1
gm6001	3-methylpyridine	0.065193507	mmp3	1
mifepristone	bromopride	0.37527372	smpd1	1
galantamine	pazopanib	0.332650326	cyp3a4, cyp2d6	2
diethylstilbestrol	metyrapone	0.29868954	cyp2a6, cyp2e1, cyp3a4	3
ondansetron	phendimetrazine	0.409052941	htr1a	1
dihydrocodeine	palbociclib	0.112058472	cyp3a4	1
methadone	ibrutinib	0.267998819	cyp3a5, cyp3a4, cyp2d6	3
nifedipine	promazine	0.327897333	cyp3a4, cyp1a2, cyp2c9	3
prednisone	risperidone	0.365777685	cyp3a4	1
bufotenine	molindone	0.539906568	htr2a, htr1a	2
pegvisomant	raltegravir	0.290431602	cyp3a4	1
dihydrocodeine	orphenadrine	0.464007802	cyp3a4	1
linagliptin	adinazolam	0.359353811	cyp3a4	1
sulfamethazine	paclitaxel	0.137544733	cyp2c9	1
teniposide	azimilide	0.286101244	cyp3a4, cyp3a5	2
ospemifene	ethanol	0.022939783	cyp2c19, cyp3a4, cyp2c9, cyp2b6	4
flunitrazepam	caffeine	0.517033403	cyp2e1, cyp3a4, cyp2c9, cyp1a2	4
pipotiazine	ivabradine	0.072078817	cyp3a4	1
pegvisomant	mibefradil	0.28520038	cyp3a4	1
paramethadione	saquinavir	0.090084447	cyp3a4, cyp2c9, cyp2c8	3
fingolimod	timolol	0.336324692	cyp2d6	1
norepinephrine	penbutolol	0.373068162	adrb1, adrb2	2
anagrelide	moclobemide	0.352399457	cyp1a2	1
mirabegron	enalapril	0.454921808	cyp3a4	1
efavirenz	ivacaftor	0.469921715	cyp3a4	1
lumefantrine	olopatadine	0.343467456	cyp3a4	1
diphenhydramine	clopidogrel	0.251202801	cyp2c19, cyp2c9, cyp2b6, cyp1a2	4
menadione	flutamide	0.231060023	cyp1a1, cyp1a2	2
nitrofurantoin	cinoxacin	0.668883372	ctrc	1
ac220	nintedanib	0.478048213	flt3	1
estrone	sunitinib	0.085573873	cyp3a5, cyp3a4	2
zidovudine	ethylmorphine	0.187079615	cyp3a4	1
felodipine	rifampicin	0.301112165	cyp3a7, cyp3a4, cyp2c9, cyp3a5, cyp2c8	5
nitrofural	cisplatin	0.284550392	xdh	1
indapamide	warfarin	0.436979647	cyp3a4	1
thioridazine	temsirolimus	0.330227096	cyp3a4, cyp2d6	2
bambuterol	isoprenaline	0.397070212	adrb2	1
vorapaxar	aminoglutethimide	0.249887679	cyp3a4	1
tramadol	enalapril	0.339559893	cyp3a4	1
pipotiazine	dorzolamide	0.188303448	cyp3a4	1
ouabain	meloxicam	0.149036605	ptgs2	1
cevimeline	etoposide	0.182737002	cyp3a4	1
chlorphenesin	rivastigmine	0.31871737	bche, cyp3a4	2
zidovudine	ximelagatran	0.300304819	cyp2c9	1
amitriptyline	ibuprofen	0.474878956	cyp2c8, cyp2c19, cyp2c9	3
flunarizine	streptozocin	0.160112541	cyp1a1, cyp1a2	2
josamycin	pyridostigmine	0.033089375	cyp3a4	1
dihydrocodeine	temozolomide	0.170575933	cyp3a4	1
cocaine	estradiol	0.342203942	cyp2c8, cyp3a4, cyp3a7, cyp2c9, cyp3a5	5
nitrazepam	etoricoxib	0.407224976	cyp2e1, cyp3a4	2
cholecalciferol	risperidone	0.096364964	cyp3a4, cyp2d6	2
amitriptyline	gavestinel	0.318566724	cyp2c9	1
cevimeline	itopride	0.49470641	chrm3	1
orphenadrine	cetirizine	0.564774798	hrh1, cyp3a4	2
vortioxetine	ketamine	0.46514165	cyp3a4, cyp2c9, cyp2b6, cyp2c8, htr1a	5
dipivefrin	isatin	0.183005287	ache, bche	2
captopril	chlorpropamide	0.269522271	alb	1
quazepam	azatadine	0.461596365	cyp3a4	1
rizatriptan	ulipristal	0.325481556	cyp1a2	1
exemestane	warfarin	0.387928755	cyp3a4	1
troleandomycin	alprazolam	0.181920961	cyp3a4, cyp2c9, cyp3a5	3
at9283	chir-258	0.694034419	aurkb, aurka	2
diphenhydramine	ulipristal	0.178430302	cyp1a2	1
caspofungin	carbinoxamine	0.093918555	cyp3a4	1
triprolidine	mefloquine	0.37440711	cyp2d6	1
tolazoline	ziprasidone	0.327847235	hrh1, adra2b, adra1a, htr1d, adra2c, adra2a, htr1b	7
estriol	norethindrone	0.636120825	ar	1
ibuprofen	hydromorphone	0.445182745	ugt1a9, cyp2c9, ptgs1	3
avanafil	norfloxacin	0.235545602	cyp3a4	1
paclitaxel	pethidine	0.235314039	cyp3a4	1
letrozole	ketobemidone	0.245091097	cyp3a4	1
rosuvastatin	pioglitazone	0.692758656	cyp2c19, cyp3a4, cyp2c9	3
flucytosine	sulindac	0.218746138	alb	1
ospemifene	letrozole	0.649406848	cyp3a4	1
sunitinib	sb220025	0.18250048	mapk14, pdpk1, mapk1	3
flurazepam	enflurane	0.373633702	cyp2e1, gabra1	2
carbamazepine	hexobarbital	0.484263333	cyp2c19, cyp3a4, cyp2c9, cyp1a2	4
mequitazine	triamcinolone	0.331717014	cyp3a4	1
xylometazoline	sumatriptan	0.453791456	htr1d, htr1b	2
toremifene	phenytoin	0.349107805	cyp3a4	1
kaempherol	hyperforin	0.444056806	alox5, ptgs1	2
granisetron	doxorubicin	0.366411328	cyp3a4, cyp2d6	2
argatroban	clomipramine	0.332790751	cyp3a4	1
ramelteon	dorzolamide	0.438670455	cyp3a4	1
exemestane	androsta-1,4-diene-3,17-dione	0.427140742	cyp19a1	1
flavopiridol	cobimetinib	0.524520021	map2k1	1
yohimbine	chlorpromazine	0.45307957	adra1a, adra2a, htr2c, cyp3a4, drd2, htr1a, adra1b, drd2, drd3, cyp2d6, htr2a, htr2b	12
fluvastatin	mevastatin	0.607614379	hmgcr	1
salbutamol	alfentanil	0.427559257	cyp3a4	1
reglixane	bezafibrate	0.519084223	ppara, pparg	2
chlorphenesin	erythromycin	0.239579803	cyp3a4	1
theobromine	daunorubicin	0.211101753	cyp1a2	1
pyrazinamide	tadalafil	0.232676226	cyp3a4	1
norepinephrine	beta-naphthoflavone	0.036950469	cyp1a2	1
crizotinib	primaquine	0.328945834	cyp3a4	1
cholecalciferol	amlodipine	0.145338679	cyp1a1, cyp3a4, cyp2c9, cyp2d6, cyp2b6, cyp2c8	6
sertindole	betamethasone	0.202203324	cyp3a4	1
zuclopenthixol	rivastigmine	0.555645813	cyp2d6	1
levonorgestrel	daclatasvir	0.275621129	cyp3a4	1
saquinavir	sumatriptan	0.121960054	alb	1
rofecoxib	dronabinol	0.302453789	cyp3a4, cyp2c9, ptgs1	3
doxazosin	dapoxetine	0.561605837	htr1a	1
podofilox	perampanel	0.102766964	cyp3a4	1
ethanol	pimecrolimus	-0.01788408	cyp3a4	1
rifaximin	fenofibrate	0.355628987	cyp3a4	1
baclofen	2-phenyl-4h-chromen-4-one	0.028192259	adora3	1
rabeprazole	atazanavir	0.413917221	cyp3a4, cyp2c9	2
tipranavir	dopamine	-0.03458734	cyp2c19, cyp2d6	2
erlotinib	dutasteride	0.409344932	cyp3a4, cyp3a5	2
vrx496	nicotinamide	0.007315614	cyp3a4	1
midazolam	amiodarone	0.386829976	cyp3a4, cyp3a7, abcb1, cyp3a5	4
pegvisomant	duloxetine	0.306487708	cyp3a4	1
epinastine	rivaroxaban	0.244381661	cyp3a4	1
formoterol	phenylpropanolamine	0.211294418	adrb2	1
haloperidol	tretinoin	0.166503652	cyp1a1, cyp3a4, cyp3a7, cyp2c9, cyp3a5	5
hydromorphone	escitalopram	0.41248519	cyp3a4, cyp2d6	2
felodipine	montelukast	0.483515649	cyp3a4, cyp2c9, cyp2c8	3
paliperidone	maraviroc	0.40856141	cyp3a4	1
alfuzosin	methazolamide	0.410150828	cyp3a4	1
indacaterol	probenecid	0.179667149	cyp3a4	1
furosemide	amprenavir	0.292261024	alb	1
oxymorphone	irinotecan	0.267199481	cyp3a4	1
carbamazepine	ivacaftor	0.314234673	cyp3a4	1
quinacrine	ritonavir	0.238050431	cyp3a4, cyp3a5	2
quercetin	bosutinib	0.258462938	hck, src, cdk2	3
ticagrelor	proguanil	0.314824416	cyp3a4	1
thioridazine	dextroamphetamine	0.542231888	adra1a, adra1b, cyp2d6	3
rosuvastatin	raltegravir	0.418922843	cyp3a4, cyp2c9	2
bopindolol	metipranolol	0.67579632	adrb1, adrb2	2
nevirapine	ethanol	0.250229837	cyp3a4, cyp2c9, cyp2b6, cyp1a2	4
clarithromycin	simvastatin	0.423761648	cyp2c19, cyp3a7, cyp3a4, cyp3a5	4
apixaban	clobazam	0.435775318	cyp2c19, cyp3a4	2
debrisoquin	lumefantrine	0.334484221	cyp2d6	1
verapamil	enzalutamide	0.332615381	cyp2c8, cyp2c19, cyp3a4, cyp2b6, cyp3a5, cyp2c9, cyp2d6	7
posaconazole	doxepin	0.387436947	cyp3a4	1
methylprednisolone	dronabinol	0.198141915	cyp3a4	1
thalidomide	resveratrol	0.34890913	cyp1a1, ptgs2, ptgs1, cyp1a2	4
clozapine	trimethadione	0.34374385	cyp2e1, cyp2c8, cyp2c19, cyp3a4, cyp2c9	5
sulfamethoxazole	phenoxybenzamine	0.158062041	cyp3a4	1
simeprevir	bosutinib	0.530439547	cyp3a4	1
cinnarizine	fluvoxamine	0.47214797	cyp1a1, cyp2d6, cyp2c9, cyp2b6, cyp1a2	5
leflunomide	venlafaxine	0.386684548	cyp2c9	1
brimonidine	modafinil	0.426751262	adra1b	1
ketazolam	sulfinpyrazone	0.308471867	cyp3a4	1
digitoxin	fluconazole	0.312469874	cyp3a4	1
clomipramine	hiip	0.105757134	cyp1a2	1
heptabarbital	picrotoxin	0.276987349	gabra1	1
fluvastatin	ramelteon	0.318892466	cyp2c19, cyp3a4, cyp1a2	3
romidepsin	naloxegol	0.493291109	cyp2c19, cyp3a4	2
minaprine	thiethylperazine	0.448766491	drd2, drd1	2
fulvestrant	tiagabine	0.339838537	cyp3a4	1
tasosartan	fenofibrate	0.375016687	cyp3a4	1
beta-naphthoflavone	methimazole	0.396284145	cyp1a2	1
rofecoxib	phenacetin	0.463327457	cyp1a2, cyp3a4, cyp2c9, ptgs1	4
dicloxacillin	olanzapine	0.219513665	cyp3a4	1
carteolol	nicergoline	0.623055778	cyp2d6	1
idelalisib	ergocalciferol	0.133618729	cyp3a4	1
verapamil	buspirone	0.388760446	cyp3a4, cyp3a7, cyp3a5, cyp2d6	4
dantrolene	telaprevir	0.250297138	cyp3a4	1
dalfopristin	dronabinol	0.154948411	cyp3a4	1
ticlopidine	fomepizole	0.393884144	cyp2e1	1
nilotinib	rifapentine	0.375990367	cyp2c8, cyp3a4, cyp2c9, cyp2d6	4
ketoprofen	nabumetone	0.696128971	ptgs1, ptgs2	2
rosuvastatin	alogliptin	0.598800013	cyp3a4	1
isothipendyl	benzatropine	0.30273486	hrh1	1
umeclidinium	omeprazole	0.368413496	cyp2d6	1
tinidazole	cabazitaxel	0.283349594	cyp3a4	1
bnp-166	hmpl-004	0.230748551	il1b	1
fluspirilene	moxifloxacin	0.163760081	kcnh2	1
diethylstilbestrol	ezetimibe	0.27252001	cyp3a4	1
phenytoin	sulfadimethoxine	0.38796522	cyp2c9	1
amitriptyline	dacarbazine	0.164312427	cyp2e1, cyp1a2	2
sorafenib	betaxolol	0.306986957	cyp1a2, cyp2d6	2
darifenacin	flunisolide	0.372207511	cyp3a4	1
josamycin	tretinoin	-0.017156975	cyp3a4	1
ketorolac	sulfinpyrazone	0.413827593	ptgs1	1
fulvestrant	cabergoline	0.508088506	cyp3a4	1
naproxen	mephenytoin	0.345147084	cyp2c9, cyp2c8, cyp1a2	3
promethazine	phenylpropanolamine	0.247300214	adra1a	1
aprobarbital	eszopiclone	0.331923527	gabra3, gabra2, gabra5, gabra1	4
miconazole	levofloxacin	0.472365635	kcnh2, cyp3a4, cyp1a2	3
glyburide	glucosamine	0.240051923	cyp2c19	1
sitagliptin	cocaine	0.137996596	cyp3a4, cyp2c8	2
verapamil	bicalutamide	0.363976445	cyp2c19, cyp3a4, cyp2c9, cyp2d6	4
niacin	astemizole	0.284916388	cyp2d6	1
2-phenylethylamine	nilvadipine	0.157770601	cyp2a6	1
alosetron	triazolopyridine	0.231622166	kcnh2	1
risperidone	flupentixol	0.667658921	adra1a, drd2, drd1, htr2a, chrm1	5
thiabendazole	desloratadine	0.363927895	cyp2c9, cyp1a2	2
irinotecan	pimecrolimus	0.236083161	cyp3a4	1
zuclopenthixol	tyramine	0.238810621	drd2, drd1	2
tiotropium	bupropion	0.46075759	cyp3a4, cyp2d6	2
quinidine	diazepam	0.515737634	cyp2e1, cyp2c8, cyp3a4, cyp2b6, cyp1a2, cyp3a7, alb, cyp2c9	8
chlorpromazine	levonordefrin	0.253698011	adra1a	1
mefloquine	cyclophosphamide	0.295358815	cyp3a4, cyp2d6	2
chlorphenesin	salbutamol	0.240092421	cyp3a4	1
lumefantrine	canagliflozin	0.24947193	cyp3a4	1
hydrocortisone	bisoprolol	0.232295856	cyp3a4	1
buprenorphine	thiamylal	0.421409347	cyp2c9	1
chlorzoxazone	albendazole	0.18896869	cyp1a1, cyp3a4, cyp1a2	3
indacaterol	dihydroergotamine	0.431439376	cyp3a4	1
methyltestosterone	drospirenone	0.419987364	ar	1
diazepam	piroxicam	0.406746674	cyp2c8, cyp3a4, cyp2c9, ptgs1	4
mianserin	elvitegravir	0.16264289	cyp3a4	1
ruxolitinib	rifampicin	0.310908492	cyp3a4	1
bicalutamide	hydralazine	0.302609157	cyp3a4	1
minaprine	mibefradil	0.453683121	cyp2d6	1
calcitriol	clomipramine	0.179323522	cyp3a4	1
apixaban	clotrimazole	0.27054177	cyp2c19, cyp3a4, cyp2c9, cyp2c8, cyp1a2	5
methoxyflurane	etomidate	0.551610117	gabra1	1
doxycycline	teniposide	0.274103795	cyp3a4	1
morphine	orphenadrine	0.415861058	cyp3a4	1
dantrolene	citalopram	0.411841466	cyp3a4	1
rifapentine	darifenacin	0.317108659	cyp3a4, cyp2d6	2
pilocarpine	ropinirole	0.423090861	cyp3a4	1
dexloxiglumide	oxymorphone	0.513537973	cyp3a4	1
3	4-methylenedioxymethamphetamine	cyclobenzaprine	0.385546486	htr2a, cyp2d6
bupivacaine	atorvastatin	0.21225994	cyp2c19, cyp3a4, cyp2d6	3
promazine	mephentermine	0.509837345	adra1a	1
efavirenz	mitoxantrone	0.390762408	abcc2, cyp2d6, cyp3a4	3
zolpidem	isoxicam	0.351666859	ptgs1	1
trichlormethiazide	olsalazine	0.355244305	tpmt	1
cisapride	fulvestrant	0.258478046	cyp3a4	1
nilotinib	alfentanil	0.159469536	cyp3a4	1
bifonazole	bisoprolol	0.296546266	cyp3a4	1
clindamycin	tadalafil	0.218073981	cyp3a4	1
capsaicin	panobinostat	0.147815523	cyp3a4	1
ouabain	atenolol	0.363403671	alb	1
dalfopristin	testosterone	0.046597887	cyp3a4	1
ginkgolide-b	azatadine	0.321359264	ptafr	1
zafirlukast	bl-1020	0.204081658	drd2	1
bevacizumab	muromonab	0.309512662	c1qc, fcgr2a, fcgr3b, fcgr2c, c1qb, fcgr2b, fcgr3a, c1qa, c1r, fcgr1a	10
ivermectin	azatadine	0.339528391	cyp3a4	1
eplerenone	teniposide	0.155477727	cyp3a4, cyp3a5	2
vortioxetine	bifonazole	0.265917186	cyp2c19, cyp3a4, cyp2b6	3
naloxone	lumefantrine	0.135762042	cyp3a4	1
tacrine	rotigotine	0.330716471	cyp1a2	1
norethindrone	tinidazole	0.434034489	cyp3a4	1
atovaquone	diethylstilbestrol	0.196518904	cyp2c9	1
aplidine	alfentanil	0.158132912	cyp3a4	1
toremifene	darifenacin	0.383622603	cyp3a4	1
nadolol	cabergoline	0.423586769	adrb1, adrb2	2
lisuride	vinblastine	0.251698236	cyp3a4, cyp2d6	2
indomethacin	glyburide	0.528990152	cyp2c19, alb, cyp2c9, mdh1	4
temazepam	pazopanib	0.293357558	cyp2c8, cyp3a4	2
modafinil	artemether	0.332156197	cyp2c19, cyp3a5, cyp3a4, cyp2c9, cyp2b6	5
losartan	ketazolam	0.145085189	cyp3a4	1
verapamil	acetylcholine	0.381099658	cyp2d6	1
tretinoin	theophylline	0.262148056	cyp1a1, cyp3a4, cyp2c9, cyp2c8	4
tolvaptan	bosentan	0.563878906	cyp3a4	1
eliglustat	teniposide	0.29222967	cyp3a4	1
verapamil	tetrabenazine	0.425481018	cyp2d6	1
zafirlukast	dronedarone	0.481335388	cyp3a4, cyp2d6	2
rifapentine	lornoxicam	0.325546805	cyp2c9	1
ziprasidone	bosentan	0.332606392	cyp3a4	1
quercetin	tioguanine	0.132536816	xdh	1
dipivefrin	cinchocaine	0.312894947	bche	1
doxazosin	methotrimeprazine	0.359850473	adra2b, adra1a, adra1d, adra2c, adra2a, cyp2d6, adra1b	7
econazole	alfentanil	0.142853306	cyp3a4	1
3	4-methylenedioxy-n-ethylamphetamine	asenapine	0.335621756	cyp2d6
axitinib	itraconazole	0.438998357	cyp3a4, cyp3a5	2
grepafloxacin	nilvadipine	0.333674828	cyp3a4, cyp1a2	2
dezocine	pentazocine	0.707125778	oprm1, oprk1	2
argifin	allosamizoline	0.539444315	chit1	1
clarithromycin	fluvoxamine	0.313040631	cyp2c19, cyp3a7, cyp3a4, cyp3a5, cyp1a2	5
lorcaserin	finasteride	0.445385967	cyp3a4	1
droxidopa	phenylpropanolamine	0.280688003	adra1a, adra2a, adrb1, adrb2	4
teniposide	alimemazine	0.309779076	cyp3a4	1
diazepam	rizatriptan	0.441042746	cyp1a2	1
avanafil	reboxetine	0.426020712	cyp3a4	1
dihydroergotamine	halothane	0.298161146	cyp3a4	1
lansoprazole	fluorescein	0.137829378	cyp1a1	1
mexiletine	hexobarbital	0.46902157	cyp2e1, cyp3a4, cyp1a2	3
aprepitant	flucloxacillin	0.291288611	cyp3a4	1
tofisopam	mifepristone	0.297382109	cyp3a4, smpd1	2
ciclesonide	tesmilifene	0.131249739	cyp2d6, cyp3a4	2
epinephrine	troglitazone	0.255058701	cyp3a4, cyp2c9	2
amitriptyline	bufotenine	0.440644705	htr2c, htr1a, htr2a, htr1d, slc6a4	5
ticagrelor	phenoxybenzamine	0.268755263	cyp3a4	1
naltrexone	fentanyl	0.509185116	oprm1, oprm1, oprk1, oprd1, oprd1	5
eszopiclone	nicotinamide	0.218681577	cyp3a4	1
clomipramine	darunavir	0.308138109	cyp3a4	1
olaparib	udenafil	0.248392927	cyp3a4	1
eletriptan	mebendazole	0.284742035	cyp3a4	1
ivermectin	ramelteon	0.212605068	cyp3a4	1
sevoflurane	rivastigmine	0.24563769	cyp3a4	1
picrotoxin	tretinoin	0.133008169	cyp1a1	1
phenobarbital	isoprenaline	0.265672794	cyp1a1	1
netupitant	oxaprozin	0.442176931	cyp2c9	1
vindesine	fluvoxamine	0.243767907	cyp3a4	1
chloramphenicol	amprenavir	0.266397585	cyp2c19, alb, cyp3a4, cyp2c9, cyp3a5, cyp2c8	6
propofol	isradipine	0.379033329	cyp3a4	1
rufinamide	chlorphenesin	0.288851711	cyp3a4	1
dexamethasone	tripelennamine	0.346106275	cyp2d6	1
ropinirole	ifosfamide	0.214895186	cyp3a4	1
pegvisomant	ethopropazine	0.125133015	bche	1
ethotoin	metoprolol	0.373618545	cyp2c19	1
chlorphenamine	tolvaptan	0.316508071	cyp3a4	1
sulfanilamide	diclofenamide	0.380156324	ca3, ca12, ca14, ca9, ca4, ca2, car13, cyp2c9, ca1, ca5a, ca6, ca5b, ca7	13
chlorphenesin	clorazepate	0.323689627	cyp3a4	1
cyanamide	bendroflumethiazide	0.196086916	ca2	1
indacaterol	ambroxol	0.507709441	cyp3a4	1
olodaterol	lumacaftor	0.48717461	cyp2c8, cyp2c9	2
memantine	etravirine	0.350349564	cyp2c19	1
tasosartan	luliconazole	0.215707858	cyp3a4	1
colchicine	moclobemide	0.296263137	cyp2c9	1
dopamine	bisoprolol	0.158056753	adrb1, cyp2d6, adrb2	3
methylphenidate	fencamfamine	0.531719308	slc6a3	1
canagliflozin	ruxolitinib	0.407714078	cyp3a4	1
papaverine	huperzine-a	0.40043813	ache	1
tesmilifene	brompheniramine	0.200113656	hrh1, cyp3a4, cyp2d6	3
loratadine	econazole	0.461526957	cyp3a4	1
metaraminol	flupentixol	0.396605757	adra1a	1
dutasteride	erythromycin	0.202633599	cyp3a5, cyp3a4	2
nitrazepam	tetrodotoxin	0.101804954	scn1a	1
hydroxychloroquine	telithromycin	0.328111976	cyp2d6	1
cholecalciferol	orphenadrine	0.028719238	cyp3a4, cyp2b6	2
furosemide	topiramate	0.343602809	ca2	1
pioglitazone	fesoterodine	0.301636287	cyp3a4, cyp2d6	2
naloxone	ketobemidone	0.433548099	oprm1, oprd1, oprk1, cyp3a4, cyp2c8	5
probenecid	tazarotene	0.2484237	cyp2c8	1
methsuximide	mephenytoin	0.558309581	cyp2c19	1
diltiazem	vinblastine	0.29644437	cyp2d6, cyp3a4	2
abacavir	losartan	-0.04586136	ugt1a6	1
labetalol	metoclopramide	0.513411349	cyp2d6	1
olaparib	estradiol	0.21569925	cyp3a4	1
oxycodone	benzphetamine	0.368690662	cyp3a4	1
pergolide	isoprenaline	0.33225149	adra2a	1
tenoxicam	sulindac	0.557651351	ptgs1, ptgs2	2
flurazepam	chlorphenesin	0.269777517	cyp3a4	1
aminophylline	acetazolamide	0.565360563	cyp3a4	1
flunisolide	amlodipine	0.283848971	cyp3a4	1
exemestane	nortriptyline	0.346494985	cyp3a4	1
oxybutynin	sulfinpyrazone	0.344763248	cyp3a4, cyp2c8	2
frovatriptan	ropivacaine	0.28436031	cyp1a2	1
ethylmorphine	temsirolimus	0.083541686	cyp3a7, cyp3a4, cyp2d6	3
trimipramine	terfenadine	0.546960972	smpd1, cyp3a4, hrh1, cyp2c9, cyp2d6, chrm1	6
valsartan	digoxin	0.46462521	slco1b3	1
clevidipine	fomepizole	0.386540999	cyp2e1	1
ketazolam	indapamide	0.281700883	cyp3a4	1
tipranavir	hydrocodone	0.182243736	cyp2d6, cyp3a4	2
ivermectin	voriconazole	0.394860772	cyp3a4	1
midazolam	mirtazapine	0.468915858	cyp3a4	1
oxycodone	finasteride	0.379336207	cyp3a7, cyp3a4, cyp3a5	3
fluoxymesterone	prednisolone	0.533978762	ar, nr3c1	2
morphine	theophylline	0.431398159	cyp2c8, cyp3a4, cyp2d6	3
nisoxetine	chloroprocaine	0.217558067	slc6a3	1
clemastine	estradiol	0.127370824	cyp3a4	1
camptothecin	galantamine	0.249120499	ache	1
sulfadiazine	hydromorphone	0.162715746	cyp3a4, cyp2c9	2
diethylstilbestrol	felbamate	0.233835219	cyp2e1, cyp3a4	2
rifapentine	biperiden	0.298846923	cyp2d6	1
4-bromo-2	5-dimethoxyamphetamine	propiomazine	0.437777513	htr2a
pyridostigmine	cetirizine	0.425771148	cyp3a4	1
prasugrel	ivacaftor	0.319170781	cyp3a4	1
haloperidol	oxaprozin	0.264900701	cyp2c9	1
indoramin	phenylephrine	0.51594314	adra1a, adra1d, adra1b	3
papaverine	promazine	0.298357603	smpd1	1
lisuride	oxamniquine	0.278078124	cyp2d6	1
chlorphenesin	chlorpromazine	0.380690672	bche, cyp3a4	2
amonafide	ofloxacin	0.327857552	top2b, top2a	2
oxaprozin	drospirenone	0.403401153	ptgs2	1
vanoxerine	fosamprenavir	0.286897592	cyp3a4	1
labetalol	buspirone	0.461074783	cyp2d6	1
metronidazole	panobinostat	0.217629513	cyp3a4	1
risperidone	lofexidine	0.509235965	adra2a	1
omeprazole	delavirdine	0.307630198	cyp2c19, cyp2d6, mdh1, cyp2c9, cyp3a4, cyp2c8, cyp1a2	7
clenbuterol	hmpl-004	0.12814724	tnf	1
sertraline	ciprofloxacin	0.322114464	cyp3a4, cyp1a2	2
estropipate	ethynodiol	0.498643497	esr1	1
bumetanide	lenalidomide	0.242619775	ptgs2	1
ivermectin	sevoflurane	0.133733206	cyp3a4	1
chlorambucil	domperidone	0.187489862	cyp2d6	1
mexiletine	oxymorphone	0.45823387	cyp3a4, cyp2d6	2
bicalutamide	daunorubicin	0.332224826	cyp3a4	1
bromocriptine	oxazepam	0.340579248	cyp3a4	1
pilocarpine	paclitaxel	0.227330498	cyp3a4	1
primaquine	astemizole	0.37585289	cyp3a4, cyp2d6	2
droxidopa	arbutamine	0.258728101	adrb3, adrb1, adrb2	3
sulfadiazine	pantoprazole	0.377586673	cyp3a4, cyp2c9	2
tolvaptan	topiramate	0.406866778	cyp3a4	1
formoterol	guanfacine	0.441438786	cyp2c19, cyp2c9	2
pegvisomant	regorafenib	0.469631136	cyp2c19, cyp3a4	2
indacaterol	primaquine	0.259348979	cyp3a4	1
teniposide	clorazepate	0.249218486	cyp3a4	1
podofilox	chlorpromazine	0.203282176	cyp3a4	1
carbamazepine	felbamate	0.740317857	cyp2c19, cyp3a4	2
vardenafil	atorvastatin	0.477779867	cyp3a4, cyp3a5	2
mexiletine	bepridil	0.72014353	cyp2d6	1
droperidol	nifedipine	0.461146603	kcnh2	1
perhexiline	dronabinol	0.345328605	cyp3a4	1
mexiletine	ergocalciferol	0.205647631	cyp3a4	1
posaconazole	triazolam	0.35160726	cyp3a4	1
idarubicin	zileuton	0.283937873	cyp2c9	1
mestranol	carbamazepine	0.368352985	cyp2c9	1
anastrozole	carmustine	0.269979737	cyp1a2	1
lorcaserin	mexiletine	0.4067281	cyp3a4, cyp2d6, cyp2b6, cyp1a2	4
scopolamine	cinnarizine	0.462586748	chrm1	1
trimipramine	indalpine	0.672230195	drd2, slc6a4	2
3	4-methylenedioxymethamphetamine	chlorzoxazone	0.304957798	cyp2d6
irbesartan	clenbuterol	0.340543564	cyp1a2	1
pefloxacin	bromocriptine	0.277705132	cyp1a2	1
sulfadimethoxine	lopinavir	0.267581513	cyp2c9	1
chlorpromazine	atenolol	0.454859072	alb	1
naratriptan	fluoxetine	0.471114361	htr1a	1
tolbutamide	sotalol	0.452769538	alb	1
vinorelbine	idarubicin	0.710391162	cyp2d6	1
thiothixene	erythromycin	0.291757613	cyp1a2	1
cinacalcet	tolterodine	0.173908664	cyp2d6, cyp3a4	2
zafirlukast	maraviroc	0.469187681	cyp3a4	1
raloxifene	vardenafil	0.462767291	cyp3a4	1
prednisone	tofacitinib	0.483851473	cyp2c19, cyp3a4	2
lumiracoxib	lenalidomide	0.332753639	ptgs2	1
vandetanib	estazolam	0.326694871	cyp3a4	1
ethosuximide	orphenadrine	0.543186922	cyp2e1, cyp3a4	2
carvedilol	eszopiclone	0.38973246	cyp3a4, cyp2c9, ptgs1	3
naloxone	pilocarpine	0.435393422	cyp3a4	1
mepivacaine	proparacaine	0.599044367	scn10a	1
ketobemidone	adinazolam	0.536509657	cyp2c19, cyp3a4	2
beta-d-glucose	antipyrine	0.189693131	ptgs1	1
terbinafine	memantine	0.334161202	cyp2c19	1
nelfinavir	ritonavir	0.855800378	cyp2c19, abcb1a, cyp3a7, cyp3a5, alb, abcb1, cyp3a4, cyp2c9, cyp2d6, abcb1b, cyp2b6, cyp1a2	12
tropicamide	darifenacin	0.445960536	chrm4, chrm1, chrm3, chrm2	4
brimonidine	trazodone	0.423345223	adra1a, adra2a	2
tacrine	galantamine	0.529700556	ache, bche, chrne, ache	4
dapiprazole	indoramin	0.568307363	adra1d, adra1a, adra1b	3
vindesine	levomilnacipran	0.23359144	cyp3a4	1
perampanel	aripiprazole	0.638202896	cyp3a5, cyp3a4	2
cirazoline	methyldopa	0.12592581	adra2a	1
phenprocoumon	flunisolide	0.241019105	cyp3a4	1
sulfapyridine	dopamine	0.060239713	cyp2c9	1
anagrelide	mirtazapine	0.394568558	cyp1a2	1
methylphenobarbital	progabide	0.558240525	gabra1	1
lisuride	mirtazapine	0.601246654	adra2b, adra2c, adra2a, drd3, htr2c, htr2a, cyp3a4, drd2, cyp2d6, htr1a, htr2b, drd1	12
zalcitabine	perphenazine	0.260220729	cyp3a4, cyp2c9, cyp2d6	3
ximelagatran	lopinavir	0.26108371	cyp2c9	1
flurandrenolide	norethindrone	0.219396329	nr3c1	1
tolbutamide	zopiclone	0.336476468	cyp2c9, cyp2c8	2
propafenone	allylestrenol	0.177067182	cyp3a4	1
quinupristin	famciclovir	0.212461569	cyp3a4	1
metyrapone	fomepizole	0.484495977	cyp2a6, cyp2e1	2
methylergometrine	fenofibrate	0.206277568	cyp3a4	1
metronidazole	nitrazepam	0.27151775	cyp3a4	1
butriptyline	tesmilifene	0.106321177	hrh1	1
ticlopidine	3,4-methylenedioxy-n-ethylamphetamine	0.15581137	cyp2d6	1
gemfibrozil	aminophenazone	0.368985131	cyp2c19, cyp3a4, cyp2c9, cyp2c8, cyp1a2	5
testosterone	clonidine	0.358076435	cyp1a1, cyp3a4, alb, cyp3a5	4
phenobarbital	aniracetam	0.172805331	gria2	1
methimazole	erythromycin	0.360709027	cyp3a4, cyp2b6, cyp1a2	3
metharbital	secobarbital	0.589456719	grik2, chrna7, chrna4, gabra3, gabra2, gabra5, gabra6, gria2, gabra1, gabra4	10
prazosin	lisdexamfetamine	0.372606928	adra1b	1
lopinavir	nateglinide	0.355606577	cyp3a4, cyp2c9, cyp2d6	3
tenofovir	rabeprazole	0.39113491	cyp1a2	1
prazepam	ropivacaine	0.254637334	cyp3a4	1
ketobemidone	nimesulide	0.373837203	ptgs1	1
thiethylperazine	promethazine	0.746473091	drd2	1
zafirlukast	carbamazepine	0.422110339	cyp2c19, cyp3a4, cyp2c9, cyp2c8, cyp1a2	5
oxcarbazepine	atazanavir	0.431069038	cyp3a4	1
oxamniquine	vortioxetine	0.246622125	cyp2d6	1
clotrimazole	levomilnacipran	0.298118139	cyp2c8, cyp2c19, cyp3a4, cyp2d6	4
prazosin	dronedarone	0.378350718	adra1a, adra2c, kcnh2, adra2a, adra1b, adra2b, adra1d	7
busulfan	ritonavir	0.402184769	cyp3a4	1
testosterone	prazepam	0.22210449	cyp3a4	1
ticlopidine	duloxetine	0.45827861	cyp3a4, cyp2d6, cyp1a2	3
primidone	diclofenac	0.451384363	cyp2c19, cyp3a4, cyp2c9, cyp2b6, cyp2c8, cyp1a2	6
cholecalciferol	aprepitant	0.127263395	cyp2c19, cyp3a4, cyp2c9	3
mevastatin	atorvastatin	0.502493726	hmgcr, hmgcr	2
fluoxymesterone	chlorotrianisene	0.413876071	esr1	1
eplerenone	dapsone	0.222821234	cyp3a7, cyp3a4, cyp3a5	3
dronabinol	fentanyl	0.416748541	cyp3a4	1
diphenhydramine	tranylcypromine	0.53824647	cyp2c19, cyp2c9, cyp2d6, cyp1a2	4
indomethacin	amrinone	0.412978274	ctrc	1
aminohippurate	novobiocin	0.20936595	slc22a6	1
ropivacaine	delavirdine	0.248976927	cyp3a4, cyp2d6, cyp1a2	3
dronabinol	mibefradil	0.260533649	cyp1a1, cyp3a4	2
zolpidem	ixabepilone	0.177134739	cyp3a4	1
trazodone	prochlorperazine	0.587972321	cyp3a4, cyp2d6	2
pyrimethamine	vemurafenib	0.437996043	cyp2d6	1
quinupristin	quinidine	0.296778591	cyp3a4	1
resveratrol	dextropropoxyphene	0.092708519	cyp3a4	1
regorafenib	bosentan	0.426892205	cyp3a4, cyp2c9	2
fluorometholone	alfentanil	0.219630983	cyp3a4	1
celiprolol	thiopental	0.276953994	cyp3a4	1
cilostazol	erlotinib	0.349703386	cyp3a4, cyp2d6, cyp3a5, cyp1a2	4
temafloxacin	sulindac	0.339154085	cyp1a2	1
propofol	bedaquiline	0.232077258	cyp3a4	1
paricalcitol	pranlukast	0.45282601	cyp3a4	1
nimodipine	sibutramine	0.348509393	cyp3a4	1
conivaptan	ixazomib	0.362080694	cyp3a4	1
progesterone	cimetidine	0.243823512	cyp2c8, cyp2c19, cyp3a4, cyp1a2, cyp3a7, alb, cyp2c9, cyp2d6, cyp3a5	9
oxazepam	famciclovir	0.189489174	cyp3a4	1
epinephrine	vorapaxar	0.242753043	cyp3a4	1
avanafil	tamsulosin	0.567940028	cyp3a4	1
benzphetamine	cocaine	0.289608969	slc6a3, cyp3a4	2
clopidogrel	cefradine	0.209499713	cyp3a4	1
rasagiline	warfarin	0.308750419	cyp1a2	1
docetaxel	hexobarbital	0.148205774	cyp3a4	1
zonisamide	vanoxerine	0.347671593	cyp3a4	1
diazepam	diclofenac	0.468763805	cyp2e1, cyp2c8, cyp2c19, cyp3a4, cyp2b6, cyp1a2, alb, cyp2c9, ptgs1, cyp2c18	10
deferasirox	armodafinil	0.32016055	cyp3a4	1
dolasetron	hydroxyurea	0.269914187	cyp2d6	1
estrone	vanoxerine	0.135804344	cyp3a4	1
pioglitazone	apremilast	0.413063063	cyp2c19, cyp3a4, cyp2c9, cyp2d6	4
dexfenfluramine	idarubicin	0.116016405	cyp2c9, cyp2d6	2
methoxsalen	chlorpromazine	0.439315662	cyp3a4, cyp1a2	2
haloperidol	sulfinpyrazone	0.307811586	cyp3a4, cyp2c9	2
digitoxin	trimethadione	0.342737884	cyp3a4	1
leflunomide	dextromethorphan	0.101124203	cyp2c9	1
ergocalciferol	reboxetine	0.120697825	cyp3a4	1
iti-007	prochlorperazine	0.362070726	drd2	1
voriconazole	bromazepam	0.374722877	cyp2c19, cyp3a4	2
gemfibrozil	palonosetron	0.279059817	cyp3a4, cyp1a2	2
lurasidone	remoxipride	0.697889001	drd2, htr2a, htr1a	3
chir-258	levodopa	0.18639757	egfr	1
cycloleucine	dehydroepiandrosterone	0.195849849	grin1	1
nitrazepam	phenoxybenzamine	0.210085106	cyp3a4	1
celecoxib	granisetron	0.465723135	cyp3a4, cyp2d6	2
montelukast	dapagliflozin	0.489122002	cyp2a6, cyp3a4, cyp2c9	3
dabrafenib	alimemazine	0.272667161	cyp3a4	1
yohimbine	3,4,5-trimethoxyamphetamine	0.175054022	htr2b	1
tolbutamide	diazepam	0.447971032	cyp2c19, cyp2c18, alb, cyp2c9, cyp2c8	5
tripelennamine	dextropropoxyphene	0.435472037	cyp2d6	1
benzatropine	miconazole	0.329423461	cyp2c19, cyp2d6	2
fenfluramine	venlafaxine	0.60447371	cyp2d6, slc6a4	2
dexamethasone	boceprevir	0.175314537	cyp3a4, cyp3a5	2
guanethidine	ephedra	0.110717312	slc6a2	1
thalidomide	trimethadione	0.291915355	cyp2c19, cyp2e1, cyp2c9	3
lomitapide	pravastatin	0.596779603	cyp3a4	1
codeine	quinacrine	0.195175553	cyp3a4, cyp3a5	2
ixazomib	perphenazine	0.31485184	cyp2c19, cyp3a4, cyp2c9, cyp2d6, cyp2b6, cyp2c8, cyp1a2	7
etoricoxib	miconazole	0.370224655	cyp2c19, cyp2e1, cyp3a4, cyp2c9, cyp2d6, cyp1a2	6
flurazepam	enfuvirtide	0.266759125	cyp2e1	1
triazolam	mebendazole	0.252474572	cyp3a4	1
theobromine	meclizine	0.424260398	cyp1a2	1
pergolide	acetazolamide	0.376650233	cyp3a4	1
indomethacin	clevidipine	0.393427465	cyp2c19, cyp2c9	2
nebivolol	pethidine	0.222958611	cyp2d6	1
thioridazine	ambrisentan	0.309359103	cyp2c19, cyp3a4	2
ospemifene	cimetidine	0.305112865	cyp2c19, cyp3a4, cyp2c9	3
escitalopram	alfentanil	0.339415751	cyp3a4	1
bepotastine	benzquinamide	0.180539192	hrh1	1
3	4-methylenedioxy-n-ethylamphetamine	moclobemide	0.299833437	cyp2d6
praziquantel	glyburide	0.290834786	cyp2c19, cyp3a4	2
quercetin	indomethacin	0.412156607	pparg, alox5, ptgs2, cyp2c9, ptgs1, alox5, ctrc, glo1	8
azelastine	oxprenolol	0.454132109	cyp2d6	1
sonidegib	macitentan	0.181734754	cyp3a4	1
ergotamine	prazosin	0.520577823	adra2b, adra1a, htr1d, adra1d, adra2a, htr1b, htr1a, adra1b	8
celecoxib	4-methoxyamphetamine	0.047855724	cyp2d6	1
idelalisib	ibuprofen	0.234267109	cyp2c19, cyp2c8	2
naltrexone	lofentanil	0.391295967	oprm1, oprk1	2
bromopride	methotrimeprazine	0.514398586	drd2	1
sufentanil	fluconazole	0.302800138	cyp3a4	1
silodosin	alogliptin	0.425291825	cyp3a4	1
phentermine	venlafaxine	0.573514091	slc6a4, slc6a3, cyp2c9, slc6a2, cyp2d6	5
paroxetine	clemastine	0.490276191	cyp2d6	1
sulfanilamide	tiagabine	0.218752629	cyp3a4	1
pergolide	olopatadine	0.412352983	cyp3a4	1
lomustine	doxepin	0.279646098	cyp2d6, cyp3a4	2
rofecoxib	bedaquiline	0.231229142	cyp3a4	1
dabrafenib	elvitegravir	0.320287931	cyp3a4	1
fluvoxamine	zalcitabine	0.284473905	cyp3a7, cyp3a5, cyp3a4, cyp2c9, cyp2d6	5
alimemazine	methylergometrine	0.465749799	cyp3a4	1
sitaxentan	salmeterol	0.376766725	cyp3a4	1
ketobemidone	dapsone	0.288799166	cyp2c19, ptgs1, cyp3a4, cyp2c9, cyp2c8	5
oxymorphone	roxithromycin	0.262110214	cyp3a4	1
oxycodone	regorafenib	0.320723679	cyp3a4	1
selegiline	lovastatin	0.407175096	cyp2c19, cyp3a4, cyp2c9, cyp2d6, cyp2c8	5
perhexiline	azithromycin	0.301567064	cyp3a4	1
cyclophosphamide	bosentan	0.30829409	cyp3a4, cyp2c9	2
brexpiprazole	lumefantrine	0.29373119	cyp3a4, cyp2d6	2
irinotecan	quetiapine	0.329401105	cyp3a7, cyp3a5, cyp3a4	3
telaprevir	ramelteon	0.304040381	cyp3a4	1
sulfanilamide	venlafaxine	0.172780278	cyp2c19, cyp3a4, cyp2c9, cyp2d6	4
mitoxantrone	propranolol	0.222926105	cyp3a4, cyp2d6	2
azd2563	pseudoephedrine	0.114147174	maoa	1
picrotoxin	eszopiclone	0.262810276	gabra1	1
ponatinib	aprindine	0.367447107	cyp2d6	1
mianserin	arformoterol	0.257566435	cyp2d6	1
antipyrine	glimepiride	0.326492006	cyp2c9	1
eszopiclone	itraconazole	0.299781111	cyp3a4	1
quinethazone	methazolamide	0.210179986	ca2, ca1	2
etonogestrel	sitagliptin	0.235340302	cyp3a4	1
etonogestrel	tadalafil	0.312218037	cyp3a4	1
tiotropium	glycopyrrolate	0.700139183	chrm3, chrm2, chrm1	3
quinidine	lomustine	0.296050438	cyp3a4, cyp2d6	2
bopindolol	clenbuterol	0.425412633	adrb3, adrb1, adrb2	3
sertraline	cytarabine	0.218062088	cyp3a4	1
amlodipine	bicifadine	0.301900833	cyp2d6	1
pentobarbital	salbutamol	0.307383492	cyp3a4	1
alprazolam	delavirdine	0.38449283	cyp3a7, cyp3a4, cyp2c9, cyp3a5	4
nevirapine	lornoxicam	0.22998015	cyp2c9	1
argatroban	tretinoin	0.144855451	cyp3a5, cyp3a4	2
ivermectin	buspirone	0.28653917	cyp3a4	1
tamsulosin	diazepam	0.396548065	cyp3a4	1
codeine	etravirine	0.243661207	cyp3a4	1
nicotine	halofantrine	0.224561322	kcnh2, cyp2c8, cyp3a4, cyp2d6	4
dihydrocodeine	zileuton	0.35762725	cyp3a4	1
nifedipine	loratadine	0.54673472	kcnh2, cyp2c8, cyp3a4, cyp2c9, cyp2d6	5
ketobemidone	arformoterol	0.315824998	cyp2c19, cyp2c9	2
daclatasvir	boceprevir	0.814843808	cyp3a5, cyp3a4	2
metamizole	regorafenib	0.274324396	cyp2b6, cyp3a4	2
fingolimod	sphingosine	0.465227399	sphk2, sphk1	2
levothyroxine	alfentanil	0.184648275	cyp3a4	1
etonogestrel	drospirenone	0.611042713	pgr	1
dalfopristin	vinblastine	0.257528261	cyp3a4	1
suprofen	agomelatine	0.370733354	cyp2c9	1
paclitaxel	azithromycin	0.267067756	cyp3a4	1
tramadol	hydrocodone	0.700435761	oprm1, oprd1, cyp3a4, cyp2d6	4
daclatasvir	simeprevir	0.869861139	cyp3a4	1
phenelzine	rifapentine	0.326785822	cyp3a7, cyp3a43, cyp3a4, cyp3a5, cyp2c8	5
telaprevir	chlordiazepoxide	0.245101241	cyp3a4	1
phenacetin	enflurane	0.29862168	cyp2e1	1
ketazolam	phenacetin	0.194666841	cyp3a4	1
vatalanib	l-tyrosine	0.123573884	csk	1
zaleplon	glipizide	0.416852202	cyp3a4	1
adinazolam	asenapine	0.620888738	cyp3a4	1
chlorpromazine	clonazepam	0.555992837	cyp2e1, cyp3a4	2
vortioxetine	iloperidone	0.660033865	cyp3a5, htr7, cyp3a4, cyp2d6, htr1a	5
ketoconazole	temsirolimus	0.415071368	cyp3a5, cyp3a7, cyp2d6, cyp3a4	4
tetryzoline	paliperidone	0.366497104	adra1a	1
rasagiline	tizanidine	0.487797585	cyp1a2	1
crizotinib	quazepam	0.268307469	cyp3a4	1
dantrolene	econazole	0.342851404	cyp3a4	1
nimodipine	zonisamide	0.490321902	cyp3a4	1
methadone	umeclidinium	0.199695398	cyp2d6	1
phenprocoumon	astemizole	0.405409023	cyp3a4	1
efavirenz	dofetilide	0.382066377	cyp3a4	1
halothane	oxiconazole	0.008255961	cyp3a4	1
flunitrazepam	isradipine	0.382802099	cyp3a4	1
grepafloxacin	dextropropoxyphene	0.303132634	cyp3a4	1
timolol	amrinone	0.454847402	adrb1	1
fluconazole	rivastigmine	0.386919049	cyp3a4	1
nicardipine	cerivastatin	0.481931949	cyp2c8, cyp2c19, cyp3a4, cyp2b6, cyp2c9, cyp2d6, cyp3a5	7
dimetindene	diphenidol	0.57043332	chrm3, chrm2, chrm1	3
fingolimod	troleandomycin	0.154406611	cyp3a4	1
2'	4	4'-trihydroxychalcone	quinacrine	0.123651476
licofelone	lornoxicam	0.515174921	cyp2c9, ptgs1, ptgs2	3
epoprostenol	glyburide	0.406713712	cyp2c9	1
bromazepam	mequitazine	0.614366115	cyp3a4	1
banoxantrone	phenoxybenzamine	0.196720654	cyp3a4	1
zonisamide	phensuximide	0.461338352	cyp2c19	1
felbamate	clorazepate	0.623749233	cyp3a4	1
dicyclomine	carvedilol	0.319593966	cyp1a1	1
pilocarpine	clevidipine	0.256968022	cyp2e1, cyp3a4	2
mefloquine	alfentanil	0.27540573	cyp3a4	1
testosterone	pranlukast	0.175640923	cyp3a4, cyp2c9	2
acrivastine	atazanavir	0.181164308	alb	1
camphor	phenylbutazone	0.333483595	ptgs2	1
hydroxychloroquine	hydroxyurea	0.446907813	cyp2d6	1
etodolac	flurbiprofen	0.565574488	ugt1a9, cyp2c9, ugt1a3, ptgs1, ugt2b7, ptgs2	6
rolitetracycline	etoposide	0.249589148	cyp3a4	1
fosamprenavir	olopatadine	0.256497169	cyp3a4	1
zolmitriptan	telithromycin	0.406774384	cyp1a2	1
loratadine	dabrafenib	0.390509051	cyp3a4, cyp2c8	2
bitolterol	asenapine	0.29586122	adrb2	1
pilocarpine	felodipine	0.297799315	cyp3a4	1
buprenorphine	acenocoumarol	0.316770942	cyp2c19, cyp3a4, cyp2c9, cyp1a2	4
sitaxentan	ethosuximide	0.256288834	cyp3a4	1
morphine	letrozole	0.241349108	cyp3a4	1
enzalutamide	fesoterodine	0.197513706	cyp3a4, cyp2d6	2
pyridostigmine	sildenafil	0.462384527	cyp3a4	1
procaine	amantadine	0.372740533	grin3a	1
heptabarbital	propofol	0.446172399	gabra1	1
zolpidem	doxorubicin	0.161647649	cyp3a4, cyp2d6	2
ciprofloxacin	levothyroxine	0.177815836	cyp3a4	1
ambroxol	delavirdine	0.327949904	cyp3a4	1
cholecalciferol	darifenacin	0.011911055	cyp3a4, cyp2d6	2
propranolol	aminophenazone	0.383693818	cyp2c19, cyp3a4, cyp1a2, cyp3a7, cyp2d6	5
ranitidine	rifabutin	0.223524022	cyp3a4, cyp1a2	2
pegvisomant	atomoxetine	0.386388947	cyp2c19, cyp3a4	2
vandetanib	ramucirumab	0.681924591	kdr	1
capsaicin	ruxolitinib	0.09317354	cyp3a4	1
glutethimide	benzatropine	0.484304927	cyp2d6	1
dalfopristin	sulfinpyrazone	0.268938943	cyp3a4	1
enzalutamide	darunavir	0.40148519	cyp3a4	1
methadone	hesperetin	0.062594773	oprm1, oprk1, oprd1, cyp1a2	4
calcitriol	clorazepate	0.139238711	cyp3a4	1
haloperidol	duloxetine	0.538555809	kcnh2, cyp3a4, cyp1a2, cyp2d6, slc6a4	5
carbinoxamine	telmisartan	0.18555605	cyp2c19	1
picrotoxin	fludiazepam	0.25855246	gabrr1, gabra1	2
ethanol	cabazitaxel	-0.030647448	cyp3a4	1
rifapentine	simvastatin	0.327994443	cyp3a7, cyp3a4, cyp2c9, cyp2d6, cyp3a5, cyp2c8	6
methadone	dronabinol	0.498442699	cyp2c19, cyp3a4, cyp2c9	3
flunarizine	propranolol	0.569316988	cyp1a1, drd2, cyp2d6, cyp1a2	4
estazolam	piperazine	0.358306269	gabrb3	1
dexloxiglumide	tegaserod	0.600641352	cyp2c9	1
bosutinib	zomepirac	0.329038935	cyp3a4	1
halothane	tetracycline	0.145156763	cyp3a4	1
vinorelbine	iloperidone	0.249473808	cyp2d6, cyp3a4	2
bosutinib	aprepitant	0.466432655	cyp3a4	1
primaquine	brompheniramine	0.114154235	cyp3a4, cyp2d6	2
acetazolamide	nortriptyline	0.28921194	cyp3a4	1
paramethadione	suprofen	0.227191705	cyp2c9	1
metronidazole	repaglinide	0.29745508	cyp2c8, cyp3a4	2
phensuximide	clarithromycin	0.116575069	cyp2c19	1
bepridil	atorvastatin	0.504286043	cyp2d6	1
indacaterol	armodafinil	0.491805464	cyp3a4	1
carbamazepine	piroxicam	0.462907241	cyp3a4, cyp2c9, cyp2c8	3
piperazine	ibrutinib	0.120659854	cyp2d6	1
zolpidem	ziprasidone	0.561354134	cyp3a7, cyp3a4, cyp2d6, cyp3a5, cyp1a2	5
phenylephrine	levofloxacin	0.175977344	cyp1a2	1
dolasetron	disopyramide	0.509601398	cyp3a4, kcnh2	2
indomethacin	proguanil	0.198221998	cyp2c19, cyp2c9	2
pyrazinamide	betaxolol	0.158993847	cyp1a2	1
cefamandole	l-valine	0.153726493	slc15a1	1
primidone	bosutinib	0.328553943	cyp3a4	1
flavoxate	tetracaine	0.374328776	smpd1	1
dexfenfluramine	lumacaftor	0.206431769	cyp2c19, cyp2c9	2
mirtazapine	metoclopramide	0.570983861	drd2, drd3, cyp2d6, htr3a	4
oxybutynin	aripiprazole	0.534509823	chrm3, chrm2, cyp3a4, cyp2d6, cyp3a5, chrm1	6
nisoldipine	quinacrine	0.339758914	cyp3a4, cyp3a5	2
indinavir	ergonovine	0.064838419	cyp3a4	1
bromodiphenhydramine	clofedanol	0.486524446	hrh1	1
chloramphenicol	rivastigmine	0.074374669	cyp3a4	1
pipotiazine	levodopa	0.265463109	drd2, cyp2d6, drd1	3
lidocaine	fendiline	0.272138311	smpd1	1
gefitinib	staurosporine	0.360329773	cdc42bpa, mapk6, stk3, nuak2, map2k6, fgfr4, erbb2, camk1g, clk1, bmpr2, map2k2, pdgfra, tssk1b, stk32c, pak6, akt1, cdc42bpg, nek6, mapkapk5, cdk11a, fyn, gsk3a, wee1, mapk8, ikbke, map4k5, tgfbr1, zap70, eif2ak4, cdk19, cdk5, dclk2, csnk1d, melk, cdk11b, irak3, map2k4, chek1, abl1, mapk14, mapk15, cdk14, dapk1, epha8, pip5k1a, rps6ka1, map3k11, syk, map3k10, ephb1, prkcd, dapk2, csnk1g3, prkce,…	285
chlorphenamine	exemestane	0.1984229	cyp3a4	1
nefazodone	boceprevir	0.465704757	cyp3a4, cyp3a5	2
ondansetron	voriconazole	0.341413052	cyp3a4, cyp3a7, cyp2c9, cyp3a5	4
methylphenidate	mephenytoin	0.306769687	cyp2d6	1
oxprenolol	levodopa	0.37828137	cyp2d6	1
dipyridamole	roflumilast	0.354130831	pde4a	1
citalopram	metoclopramide	0.484923088	cyp2d6, chrm1	2
ranitidine	chlorphenesin	0.12013256	cyp3a4	1
etoposide	diethylcarbamazine	0.264835228	ptgs1	1
gemfibrozil	deoxy-bigchap	0.119323978	ppara	1
zolmitriptan	phentermine	0.444242059	maoa, cyp1a2	2
oxymorphone	aripiprazole	0.379379412	cyp3a4, cyp2d6	2
aminophenazone	metyrapone	0.493786277	cyp3a4	1
phenazopyridine	mebendazole	0.358023596	mdh1, ctrc	2
mexiletine	betaxolol	0.518289769	cyp2d6, cyp1a2	2
troglitazone	ethanol	0.220380286	cyp1a1, cyp2c19, cyp3a4, cyp2b6, cyp2c9, slc29a1	6
propranolol	paramethasone	0.247859306	cyp3a4	1
aplidine	acetazolamide	0.099498481	cyp3a4	1
tetryzoline	amlodipine	0.347359519	adra1a	1
pilocarpine	miconazole	0.311721072	cyp2a6, cyp2e1, cyp3a4	3
rutin	hydroxychloroquine	0.128789401	cyp2d6	1
sorafenib	bromocriptine	0.378577153	cyp1a2, cyp3a4	2
flurazepam	simeprevir	0.1954675	cyp3a4	1
oxaprozin	cimetidine	0.483050839	cyp2c9	1
ajmaline	oxycodone	0.328743929	cyp2d6	1
toremifene	betamethasone	0.305544788	cyp3a4	1
trametinib	azimilide	0.285311244	cyp3a4	1
pravastatin	retapamulin	0.19397088	cyp3a4	1
thymidine-5'-phosphate	methotrexate	0.293204253	tyms	1
tapentadol	desipramine	0.356772697	cyp2c19, slc6a4, htr3a, slc6a2, cyp2d6	5
erlotinib	retapamulin	0.266739112	cyp3a4	1
promazine	chlorzoxazone	0.588006034	cyp3a4, cyp1a2	2
chloramphenicol	banoxantrone	0.147688366	cyp3a4	1
netupitant	bufuralol	0.315950763	cyp2d6	1
mepivacaine	ropivacaine	0.815121954	scn10a	1
lapatinib	mephenytoin	0.203348401	cyp2c8, cyp2c19	2
nitrendipine	colchicine	0.354485629	cyp3a4	1
eletriptan	arformoterol	0.423103097	cyp2c19, cyp2a6, cyp2c9, cyp2d6	4
dapagliflozin	capecitabine	0.38170183	cyp2c9	1
clozapine	ropivacaine	0.224939904	cyp3a4, cyp1a2, cyp2d6	3
thiotepa	orlistat	0.182618585	cyp3a4	1
zolpidem	vilazodone	0.579365719	cyp3a4, cyp2d6	2
celecoxib	hydroxyzine	0.371114993	cyp2d6	1
nilotinib	repaglinide	0.449381277	cyp2c8, cyp3a4	2
nifedipine	thiamylal	0.438392604	cyp2c9	1
levorphanol	levallorphan	0.839174222	oprm1	1
bumetanide	quinidine	0.548890918	alb	1
ivermectin	zileuton	0.277363111	cyp3a4	1
diethylstilbestrol	quinacrine	0.261714716	cyp3a4	1
modafinil	clemastine	0.506488716	cyp3a4	1
fenfluramine	lopinavir	0.205728735	cyp2d6	1
promazine	methoxyflurane	0.365250922	cyp3a4, cyp1a2, cyp2c9	3
linagliptin	bupivacaine	0.202274659	cyp3a4	1
cisapride	tofacitinib	0.3364159	cyp2c19, cyp3a4	2
dihydroergotamine	ramelteon	0.432253275	cyp3a4	1
dinoprostone	hexobarbital	0.155136119	cyp1a2	1
antipyrine	carmustine	0.203752088	cyp1a2	1
vemurafenib	ropinirole	0.360885712	cyp2d6, cyp3a4, cyp1a2	3
carbamazepine	cabergoline	0.389341304	cyp3a4	1
cisapride	fesoterodine	0.275131608	cyp3a4, cyp2d6	2
niclosamide	bupropion	0.157231236	cyp2c9, cyp1a2	2
clorazepate	acetazolamide	0.373338148	cyp3a4	1
metoclopramide	tesmilifene	0.127860398	cyp2d6	1
netupitant	atorvastatin	0.242952307	cyp2d6, cyp2c9	2
citalopram	fluoxetine	0.88576972	cyp2c19, hrh1, slc6a2, kcnh2, slc6a4, slc6a4, cyp3a4, cyp2d6, cyp2b6, slc6a3, cyp1a2	11
droxidopa	penbutolol	0.37451411	adrb1, adrb2	2
mivacurium	olanzapine	0.330672149	chrm3, chrm2	2
regorafenib	almotriptan	0.406699145	cyp2c8, cyp2c19, cyp3a4	3
guanethidine	zomepirac	0.18167482	cyp3a4	1
dantrolene	bifonazole	0.23477163	cyp3a4	1
dabrafenib	ruxolitinib	0.60073098	cyp3a4	1
clozapine	codeine	0.377301459	kcnh2, cyp3a4, cyp2d6	3
sitaxentan	nefazodone	0.427219981	cyp3a4	1
arformoterol	dronabinol	0.362926831	cyp2c19, cyp2a6, cyp2c9	3
sertindole	ivacaftor	0.357721013	cyp3a4	1
methoxyflurane	famciclovir	0.076065048	cyp3a4	1
cetuximab	alemtuzumab	0.50675034	fcgr1a, c1qc, fcgr2a, fcgr3b, fcgr2c, c1qb, fcgr2b, c1qa, fcgr3a, c1r	10
paricalcitol	cobimetinib	0.310737123	cyp3a4	1
tamoxifen	dexmethylphenidate	0.148576421	cyp2d6, ces1	2
flunarizine	riluzole	0.625745381	cyp1a1, scn2a, cyp1a2	3
rabeprazole	dextropropoxyphene	0.316415658	cyp3a4, cyp2c9, cyp2d6	3
tropicamide	propiomazine	0.317652154	chrm4, chrm1, chrm3, chrm2	4
sulfamethazine	oxaprozin	0.327115211	cyp2c9	1
fesoterodine	clomifene	0.25270834	cyp3a4	1
bromocriptine	naproxen	0.260793877	cyp1a2	1
tocainide	ixazomib	0.333498266	cyp1a2	1
capsaicin	ciprofloxacin	0.118787357	cyp3a4, cyp1a2	2
fexofenadine	benzquinamide	0.158249808	hrh1	1
chlorothiazide	foscarnet	0.420201436	ca2, ca4, ca1	3
prednicarbate	desonide	0.770323928	nr3c1	1
methimazole	levocetirizine	0.329266017	cyp3a4	1
dexfenfluramine	lomefloxacin	0.100763744	cyp1a2	1
flunitrazepam	methylprednisolone	0.222886556	cyp3a4	1
flavoxate	metixene	0.497715644	chrm1, chrm2	2
mianserin	podofilox	0.215407422	cyp3a4	1
vindesine	cyclobenzaprine	0.331482921	cyp3a4	1
regorafenib	irinotecan	0.696536757	ugt1a9, ugt1a6, cyp3a4, cyp2b6	4
pilocarpine	quinidine	0.363608293	cyp2e1, cyp3a4	2
ibritumomab	alemtuzumab	0.54669973	fcgr1a, c1qc, fcgr2a, fcgr3b, fcgr2c, c1qb, fcgr2b, c1qa, fcgr3a, c1r	10
metyrapone	clomifene	0.415610875	cyp2a6, cyp2e1, cyp3a4	3
rifaximin	alfentanil	0.177032786	cyp3a4	1
troglitazone	clemastine	0.32019851	cyp3a4	1
zafirlukast	tegaserod	0.572684273	cyp2e1, cyp2c9, cyp2d6, cyp2c8, cyp1a2	5
bufuralol	pravastatin	0.296492882	cyp2d6	1
hydrocortisone	aldosterone	0.575316203	mlr, cyp11b2, nr3c1, pgr, nr3c1, ar, serpina6, cyp11b1, shbg	9
candesartan	cabozantinib	0.391948228	cyp2c9	1
cyclosporine	trifluoperazine	0.322330901	abcb1	1
gefitinib	naproxen	0.291526714	cyp2c9	1
dronabinol	phenylbutazone	0.257936939	cyp3a4, cyp2c9, ptgs1	3
prednisolone	dextromethorphan	0.209524071	cyp3a4	1
retapamulin	clonidine	0.076194006	cyp3a4	1
candesartan	meloxicam	0.399648711	cyp2c9, ptgs1, cyp2c8	3
eletriptan	zuclopenthixol	0.563424456	cyp2d6	1
bethanechol	quetiapine	0.200379051	chrm2	1
haloperidol	brompheniramine	0.273531855	chrm4, cyp2c19, cyp3a4, slc6a4, cyp2c9, cyp2d6, chrm1	7
vindesine	enzalutamide	0.444903648	cyp3a4	1
bupropion	labetalol	0.50892643	alb, cyp2d6	2
prazepam	rutin	0.210093313	cyp3a4	1
umeclidinium	levomilnacipran	0.444050139	cyp2d6	1
miconazole	ambrisentan	0.353611347	cyp2c19, cyp3a4	2
sertraline	felodipine	0.451360929	cyp3a4, cyp2c9, cyp2d6	3
cilostazol	levothyroxine	0.072840644	cyp3a4	1
quinine	diphenhydramine	0.510168206	cyp2c19, cyp2c9, cyp2d6, cyp1a2	4
carfentanil	dextromethorphan	0.057221862	oprm1, oprk1, oprd1	3
carbamazepine	raltegravir	0.26821278	cyp3a4, cyp2c9, cyp1a2	3
paroxetine	cryptenamine	0.150379583	chrm4, chrm5, chrm3, chrm1, chrm2	5
cyclandelate	l-carnitine	0.246185172	ces1	1
sulfanilamide	prazepam	0.314677977	cyp3a4	1
clofazimine	pentobarbital	0.056264152	cyp3a4	1
ponatinib	sulfinpyrazone	0.32176714	cyp3a4, cyp2c8	2
cyanamide	l-histidine	0.193091074	ca2	1
prochlorperazine	ergonovine	0.378282779	cyp3a4	1
losartan	axitinib	0.413277721	cyp2c19, cyp1a2, ugt1a6, cyp3a4, cyp3a5	5
pyrimethamine	mirtazapine	0.39304073	cyp2c9, cyp2d6, cyp2c8	3
gestodene	sitagliptin	0.312525532	cyp3a4	1
clofazimine	tamoxifen	0.321983639	abcb1, cyp3a4	2
isoniazid	almotriptan	0.192489373	cyp2c19, cyp2e1, cyp3a4, cyp2d6, cyp2c8, cyp1a2	6
oxaprozin	resveratrol	0.310164908	ptgs1, ptgs2	2
nifedipine	cabozantinib	0.30311972	cyp3a4, cyp2c9	2
vemurafenib	eletriptan	0.357579996	cyp2d6, cyp3a4	2
pentazocine	anileridine	0.588201365	oprm1	1
deferasirox	rivaroxaban	0.459822011	cyp3a4	1
ergotamine	pomalidomide	0.148216108	cyp3a4, cyp1a2	2
sulfasalazine	alfentanil	0.119590598	cyp3a5	1
mitoxantrone	levonorgestrel	0.197003732	cyp3a4	1
pentamidine	oxamniquine	0.521989549	cyp2d6	1
isoniazid	phensuximide	0.324368958	cyp2c19	1
prednisolone	solifenacin	0.360425662	cyp3a4	1
methaqualone	palonosetron	0.263349461	cyp3a4	1
cilostazol	carbamazepine	0.289918069	cyp2c19, cyp3a7, cyp3a4, cyp3a5, cyp1a2	5
tegaserod	vilazodone	0.603677002	cyp2d6	1
sibutramine	dronabinol	0.534454467	cyp3a4	1
ketazolam	citalopram	0.435881136	cyp3a4	1
sertraline	amantadine	0.524148175	maob	1
buprenorphine	phenobarbital	0.163068532	cyp2c19, cyp3a7, cyp2c18, cyp2a6, cyp3a4, cyp2c9, cyp3a5, cyp2c8, cyp1a2	9
epinastine	udenafil	0.429054433	cyp3a4	1
carbinoxamine	clofibrate	0.204867956	cyp2e1, cyp3a4, cyp2b6	3
cisapride	levothyroxine	0.206524582	cyp3a4, cyp2c8	2
nitrendipine	ritonavir	0.40156585	cyp3a7, cyp3a4, cyp3a5	3
indacaterol	mefloquine	0.274448943	cyp3a4	1
bicalutamide	aminoglutethimide	0.607176554	cyp2c19, cyp17a1, cyp3a4	3
verapamil	granisetron	0.459494869	kcnh2, cyp3a4, cyp3a5, cyp2d6	4
digitoxin	nateglinide	0.406535408	cyp3a4	1
procainamide	oxybutynin	0.440972807	cyp2d6	1
tamoxifen	telithromycin	0.287306515	cyp3a4, cyp1a2, cyp3a7, cyp2d6, cyp3a5	5
morphine	citalopram	0.507953117	kcnh2, cyp3a4, cyp2d6	3
rufinamide	exemestane	0.409181874	cyp3a4	1
cerivastatin	acetylcholine	0.155157966	cyp2d6	1
cyclophosphamide	levodopa	0.248721881	cyp2d6	1
mebendazole	rivaroxaban	0.298377205	cyp3a4	1
imatinib	cimicoxib	0.079197098	ptgs1	1
l-carnitine	mevastatin	0.238379197	ces1	1
phenelzine	diphenhydramine	0.472793782	cyp2c19	1
cirazoline	moxonidine	0.676214617	adra2c, adra2a, nisch	3
tipranavir	chlorpropamide	0.175916796	cyp2c19	1
amiodarone	temafloxacin	0.29668979	cyp1a2	1
tenoxicam	tolterodine	0.481565518	cyp2c9	1
labetalol	thioridazine	0.456058374	adra1a, cyp2d6	2
zaleplon	rotigotine	0.528434973	cyp3a4	1
doxepin	dexmethylphenidate	0.47916275	slc6a2, cyp2d6, slc6a4	3
tacrine	indalpine	0.237308387	slc6a4, slc6a3	2
dextrothyroxine	mb07811	0.271336229	thrb	1
pethidine	oxprenolol	0.373359481	cyp2d6	1
vortioxetine	quinidine	0.314180626	cyp3a4, cyp2c9, cyp2d6, cyp2b6, cyp2c8	5
propranolol	tacrine	0.23656995	cyp1a2	1
abiraterone	dicloxacillin	0.178364876	cyp3a4	1
quinine	fluorometholone	0.234267072	cyp3a4	1
ciclesonide	umeclidinium	0.679584325	cyp2d6	1
naringenin	diclofenac	0.368329316	ptgs2	1
nitrendipine	pantoprazole	0.447166182	cyp3a4	1
palonosetron	clopidogrel	0.366389883	cyp3a4, cyp1a2	2
clomipramine	simvastatin	0.376159125	cyp2c19, cyp3a4, cyp2d6	3
desipramine	saxagliptin	0.234356516	cyp3a4	1
cyclosporine	olodaterol	0.240462389	cyp2c8, cyp2c9	2
paroxetine	dextromethorphan	0.174035328	cyp2c8, slc6a2, cyp2b6, cyp2c9, cyp2d6, slc6a4	6
diltiazem	lomustine	0.229330954	cyp2d6, cyp3a4	2
amlodipine	ifosfamide	0.267845079	cyp2c8, cyp2a6, cyp3a4, cyp2b6, cyp3a7, cyp2c9, cyp3a5	7
haloperidol	chlorphenesin	0.23405423	cyp3a4	1
sertraline	boceprevir	0.376827681	cyp3a4	1
azatadine	venlafaxine	0.40081581	cyp3a4	1
hydroxyzine	palonosetron	0.49451787	cyp2d6	1
ranitidine	maraviroc	0.18540763	cyp3a4	1
fluphenazine	econazole	0.402088379	cyp2e1	1
olodaterol	carbinoxamine	0.321545174	cyp2c8, cyp2c9	2
minaprine	domperidone	0.433831502	drd2, cyp2d6	2
remifentanil	eluxadoline	0.231995472	oprm1, oprk1, oprd1	3
diltiazem	vilanterol	0.318813426	cyp3a4	1
netupitant	gavestinel	0.418041781	cyp2c9	1
risperidone	as-8112	0.092390594	drd2, drd3	2
aniline	miconazole	0.210610068	cyp2e1	1
rofecoxib	simeprevir	0.268320313	cyp1a2, cyp3a4	2
pyrazinamide	galantamine	0.238642383	cyp3a4	1
ethylmorphine	hesperetin	0.327288599	oprm1	1
citalopram	bifeprunox	0.45833517	htr1a	1
phentermine	antipyrine	0.276720349	cyp2c9, cyp2d6, cyp1a2	3
isoniazid	nateglinide	0.322343002	cyp3a4, cyp2c9, cyp2d6	3
epinastine	fluspirilene	0.296656814	kcnh2, htr2a	2
bicalutamide	diltiazem	0.342718545	cyp2c19, cyp2c9, cyp3a4, cyp2d6	4
fluorometholone	indapamide	0.337554669	cyp3a4	1
clarithromycin	methsuximide	0.233398808	cyp2c19	1
efavirenz	vandetanib	0.357238802	cyp3a4	1
protriptyline	atomoxetine	0.575826749	slc6a4, slc6a2, cyp2d6	3
methoxsalen	methylprednisolone	0.168951341	cyp3a4	1
ropinirole	donepezil	0.616040034	htr2a, cyp3a4, cyp2d6	3
aprindine	ropinirole	0.351680597	cyp2d6	1
telithromycin	formoterol	0.408787009	cyp2d6	1
vortioxetine	nilutamide	0.2890795	cyp2c19, cyp2c9, cyp2c8	3
clevidipine	atorvastatin	0.443119149	cyp2c19, cyp2d6, cyp3a4, cyp2c9	4
niclosamide	pimozide	0.334819435	cyp1a2	1
conivaptan	ciprofloxacin	0.291090006	cyp3a4	1
griseofulvin	levothyroxine	0.097303566	cyp3a4	1
glutethimide	ponatinib	0.231043197	cyp2d6	1
brexpiprazole	metoclopramide	0.4326293	drd2, cyp2d6	2
nifedipine	tramadol	0.476473477	cyp3a4, cyp2b6, cyp2d6	3
estrone	picrotoxin	0.085918044	cyp1a1	1
s-methyl-glutathione	indomethacin	0.096694581	glo1	1
vandetanib	d-tyrosine	0.126387934	csk	1
terfenadine	oxiconazole	0.353804257	cyp3a4	1
aminophenazone	carteolol	0.272653102	cyp3a4, cyp2d6	2
lenvatinib	ambrisentan	0.494795232	cyp3a4	1
tapentadol	clemastine	0.455910059	cyp2d6	1
macitentan	donepezil	0.430131556	cyp3a4	1
sorafenib	pimecrolimus	0.335378987	cyp3a4	1
aprepitant	orphenadrine	0.476984898	cyp3a4	1
avanafil	ifosfamide	0.164731825	cyp3a4	1
naloxone	meloxicam	0.378080906	cyp3a4, cyp2c8	2
brexpiprazole	atorvastatin	0.340493698	cyp3a4, cyp2d6	2
cytarabine	asenapine	0.243824016	cyp3a4	1
fluvastatin	retapamulin	0.236415103	cyp3a4	1
fluvastatin	olanzapine	0.396187416	cyp2c19, cyp3a4, cyp2c9, cyp2d6, cyp1a2	5
bupropion	phenmetrazine	0.555460643	slc6a3, slc6a2	2
rifabutin	zileuton	0.400193249	cyp3a4, cyp1a2	2
clotrimazole	ticagrelor	0.225784299	cyp3a4	1
grepafloxacin	azithromycin	0.66385509	cyp3a4, cyp1a2	2
dexamethasone	tadalafil	0.293172324	cyp3a4	1
physostigmine	diethylcarbamazine	0.273582776	bche	1
melatonin	l-carnitine	0.366957524	mpo	1
phenobarbital	proguanil	0.094443874	cyp2e1, cyp2c19, cyp3a4, cyp1a2, cyp2c9	5
omeprazole	naproxen	0.480992638	cyp2c9, cyp2c8, cyp1a2	3
calcitriol	levobupivacaine	0.138543563	cyp3a4	1
bromocriptine	methylergometrine	0.508417961	cyp3a4, drd1	2
oxtriphylline	proguanil	0.287459231	cyp1a2	1
abacavir	naproxen	0.068253369	ugt1a6	1
famotidine	gliclazide	0.418586932	cyp2c19	1
flurazepam	theophylline	0.436172722	cyp2e1, cyp3a4	2
lumefantrine	romidepsin	0.373585575	cyp3a4	1
melatonin	theophylline	0.318728673	cyp1a1, cyp1b1, cyp1a2, cyp2c9	4
cevimeline	regorafenib	0.273757909	cyp3a4	1
indinavir	nortriptyline	0.427989427	cyp2c19, cyp3a4, cyp2c9, cyp2d6, cyp3a5	5
camptothecin	pazopanib	0.297648556	chek1	1
naringenin	clonidine	0.155665963	oprm1	1
fluphenazine	timolol	0.463002068	cyp2d6	1
terbinafine	eugenol	0.296614496	ptgs1	1
apixaban	linagliptin	0.451940573	cyp3a4	1
lapatinib	dihydrocodeine	0.162258375	cyp3a4	1
zidovudine	ramelteon	0.179244099	cyp2c19, cyp3a4	2
vindesine	benzphetamine	0.18979283	cyp3a4	1
duloxetine	norfloxacin	0.335360618	cyp3a4, cyp1a2	2
prednisone	memantine	0.239370255	cyp2c19	1
methoxsalen	alitretinoin	0.427931886	cyp1a2	1
le-sn38	cimetidine	0.181126366	cyp3a4	1
clevidipine	tegaserod	0.404592214	cyp2d6, cyp2e1, cyp2c9, cyp1a2	4
metamizole	isoflurane	0.25238087	cyp2b6	1
dronabinol	progesterone	0.215948888	cyp2c19, cyp1a1, cyp2a6, cyp3a4, cyp2c9	5
lenvatinib	raloxifene	0.331220939	aox1, cyp3a4	2
triazolam	primaquine	0.328755851	cyp3a4	1
minaprine	pramipexole	0.537811915	htr2c, htr2a, drd2, htr2b, drd1	5
epinephrine	flupentixol	0.218523461	adra1a, drd1	2
methacholine	pethidine	0.193234156	chrm1	1
vandetanib	ropivacaine	0.213594718	cyp3a4	1
clodronate	halofuginone	0.373498686	mmp2	1
dasatinib	epigallocatechin	0.049798044	met	1
midazolam	cytarabine	0.173400743	cyp3a4	1
mirabegron	temsirolimus	0.445171475	cyp2d6, cyp3a4	2
ergonovine	alprazolam	0.345359156	cyp3a4	1
cabergoline	dorzolamide	0.418737331	cyp3a4	1
sumatriptan	pramipexole	0.450769477	htr1d, drd2, htr2a, htr1b, htr1a	5
ezetimibe	tesmilifene	0.110924651	cyp3a4	1
ambroxol	thiotepa	0.220131583	cyp3a4	1
dihydroergotamine	etoricoxib	0.482450685	cyp3a4	1
quazepam	erlotinib	0.261508844	cyp3a4	1
bethanidine	minoxidil	0.531150692	kcnj1	1
probenecid	diphenhydramine	0.449267082	cyp2c19, cyp2c9	2
methoxsalen	chlorphenesin	0.292632811	cyp3a4	1
memantine	proguanil	0.222947671	cyp2c19	1
netupitant	simvastatin	0.246149134	cyp2d6, cyp2c9	2
atovaquone	torasemide	0.340542005	cyp2c9	1
lumiracoxib	streptozocin	0.069845502	cyp1a2	1
simeprevir	desipramine	0.173417904	cyp3a4, cyp1a2	2
aprindine	nicergoline	0.47958461	cyp2d6	1
methylphenobarbital	guanfacine	0.346727855	cyp2c19	1
lomustine	ergocalciferol	0.192194072	cyp3a4	1
etodolac	desloratadine	0.559158203	cyp2c9	1
eletriptan	eszopiclone	0.625280912	cyp3a4, cyp2c9, ptgs1	3
ixabepilone	allylestrenol	0.162243651	cyp3a4	1
warfarin	levofloxacin	0.414944936	alb, cyp3a4, cyp1a2	3
aplidine	tesmilifene	0.184257475	cyp3a4	1
palonosetron	4-methoxyamphetamine	0.090007634	cyp2d6	1
estropipate	rifapentine	0.130428324	cyp3a4, cyp2c9	2
celiprolol	metipranolol	0.640027175	adrb1, adrb2	2
guanethidine	amlodipine	0.388313286	cyp3a4	1
zonisamide	lamotrigine	0.820444231	scn4a, scn2a, aqp4	3
streptokinase	duramycin	0.172044281	pla2g4a	1
epigallocatechin	5-methylbenzimidazole	0.224507956	xdh	1
dasatinib	benzamidine	0.155987788	csnk2a1	1
regorafenib	pimecrolimus	0.34692442	cyp3a4	1
pethidine	cetirizine	0.406877838	kcnh2, cyp3a4	2
quazepam	glyburide	0.274984654	cyp2c19, cyp3a4, cyp2c9	3
olanzapine	zopiclone	0.52021269	cyp3a4, cyp2c9, gabra1	3
eliglustat	cinacalcet	0.293451835	cyp2d6, cyp3a4	2
griseofulvin	rasagiline	0.219641411	cyp1a2	1
melatonin	flecainide	0.192607924	cyp2c9	1
pantoprazole	ezetimibe	0.459205879	cyp3a4	1
eliglustat	bufuralol	0.235925749	cyp2d6	1
hydromorphone	nicotinamide	0.166254566	cyp3a4, cyp2d6	2
matuzumab	mln-518	0.5136559	egfr	1
digitoxin	dronabinol	0.282564621	cyp3a4	1
hydrocortisone	repaglinide	0.286067835	cyp2c8, cyp3a4	2
pazopanib	ivabradine	0.388032121	cyp3a4	1
budesonide	estazolam	0.292933242	cyp3a4	1
alogliptin	aripiprazole	0.464907687	cyp2d6, cyp3a4	2
droxidopa	bromocriptine	0.290110769	adra2b, adra1a, adra1d, adra2c, adra2a, adra1b	6
papaverine	desipramine	0.255902092	smpd1	1
epinephrine	mibefradil	0.266320547	cyp3a4, cyp1a2	2
furosemide	phenylbutazone	0.464060195	alb	1
sevoflurane	clarithromycin	0.22582372	cyp3a4	1
paliperidone	raltegravir	0.316141489	cyp3a4, cyp2d6	2
azatadine	risperidone	0.356665854	hrh1, cyp3a4	2
dihydrocodeine	tretinoin	0.150322314	cyp3a4	1
matuzumab	vandetanib	0.599879186	egfr	1
rifapentine	dextromethorphan	0.113678009	cyp3a7, cyp3a4, cyp2c9, cyp2d6, cyp3a5, cyp2c8	6
procainamide	tranylcypromine	0.42663996	cyp2d6	1
etonogestrel	vinblastine	0.129069102	cyp3a4	1
fexofenadine	caffeine	0.403075838	cyp2d6	1
isoniazid	hiip	0.122650156	cyp1a2	1
minocycline	atenolol	0.272566316	alb	1
sulfasalazine	zaleplon	0.225123355	cyp3a5	1
viloxazine	tramadol	0.547609337	slc6a4, slc6a2	2
fosamprenavir	triamcinolone	0.22353359	cyp3a4	1
sunitinib	acenocoumarol	0.363887578	cyp3a4	1
rosuvastatin	cyclobenzaprine	0.282904361	cyp3a4	1
desipramine	apomorphine	0.481769247	adra2a, htr2c, drd2, htr1a, htr2a	5
lucanthone	valrubicin	0.389281319	top2a	1
phentermine	clomifene	0.349358132	cyp1a2	1
dolasetron	deferasirox	0.420113515	cyp3a4	1
nitrazepam	rifaximin	0.32685357	cyp3a4	1
posaconazole	delavirdine	0.497021545	cyp3a4	1
penbutolol	pirbuterol	0.616153021	adrb1, adrb2	2
galantamine	erythromycin	0.194959294	cyp3a4	1
encainide	formoterol	0.439554805	cyp2d6	1
apraclonidine	lofexidine	0.48807053	adra2a	1
chloroquine	ofloxacin	0.402995123	kcnh2	1
dopamine	methotrimeprazine	0.272341156	drd2, cyp1a2, drd1, drd3, cyp2d6, drd4, drd5	7
toremifene	pyridostigmine	0.23876229	cyp3a4	1
vorapaxar	colchicine	0.252551059	cyp3a4	1
telithromycin	nortriptyline	0.356999887	cyp3a4, cyp2d6, cyp3a5, cyp1a2	4
anastrozole	acetazolamide	0.241194099	cyp3a4	1
alosetron	sparfloxacin	0.28887842	kcnh2	1
exemestane	pyridostigmine	0.255389869	cyp3a4	1
methimazole	methazolamide	0.393580875	cyp2c19, cyp2e1, cyp3a4, cyp2c9, cyp2d6	5
levothyroxine	benzoxazinorifamycin	0.085218034	cyp3a4	1
fingolimod	fosphenytoin	0.2594026	cyp3a4	1
tipranavir	artemether	0.245149878	cyp2c19, cyp2d6, cyp3a4	3
mifepristone	difluprednate	0.234107831	nr3c1	1
fesoterodine	apremilast	0.284026701	cyp3a4, cyp2d6	2
alogliptin	benzatropine	0.296211429	cyp2d6	1
gliquidone	glipizide	0.765421807	abcc8	1
gefitinib	ergonovine	0.165730206	cyp3a4	1
lomitapide	progesterone	0.085180322	cyp3a4	1
3	4-methylenedioxymethamphetamine	clomipramine	0.521069149	slc6a4, htr2c, htr2a, slc6a2, cyp2d6, htr2b
menadione	ketoconazole	0.30238696	cyp1a1, cyp2a6, cyp1a2	3
prednicarbate	naringenin	0.177220004	nr3c1	1
vanoxerine	daclatasvir	0.341546689	cyp3a4	1
modafinil	etravirine	0.359739124	cyp2c19, cyp3a4, cyp2c9	3
fluvastatin	isoflurane	0.118882821	cyp2b6	1
etoricoxib	eszopiclone	0.503410864	cyp3a4, cyp2c9, ptgs1	3
ondansetron	clozapine	0.500801717	cyp2e1, kcnh2, cyp3a4, htr1a, cyp1a2, drd2, cyp2c9, htr1b, cyp2d6, htr3a	10
camptothecin	imipenem	0.192784015	alb	1
trichlormethiazide	hydroxyurea	0.188628959	ca5a, ca4, ca9, ca2, ca1	5
clindamycin	cabazitaxel	0.235269858	cyp3a4	1
haloperidol	tinidazole	0.203646507	cyp3a4	1
lofentanil	pentazocine	0.589610041	oprm1, oprk1	2
paricalcitol	tiagabine	0.19296745	cyp3a4	1
celecoxib	diazepam	0.330688097	cyp3a4, cyp2c9, ptgs1	3
chlorpromazine	pseudoephedrine	0.361082126	adra1a, adra2a, cyp2d6, slc6a4	4
sevoflurane	parecoxib	0.362243044	cyp3a4	1
ranitidine	carteolol	0.233105643	cyp3a4, cyp2d6	2
fluvastatin	dantrolene	0.318642103	cyp3a4	1
tolterodine	famciclovir	0.253561806	cyp3a4	1
tiagabine	dapsone	0.286609787	cyp3a4	1
zonisamide	pilocarpine	0.414926715	cyp3a4	1
tipranavir	benzoxazinorifamycin	0.354562718	cyp3a4	1
sertraline	atomoxetine	0.708268252	cyp2c19, slc6a4, slc6a4, slc6a3, cyp3a4, slc6a2, cyp2d6, slc6a3	8
dopamine	domperidone	0.458658767	drd1, drd2, cyp1a2, drd2, drd3, cyp2d6	6
naproxen	guanfacine	0.309644324	cyp2c9	1
pioglitazone	nateglinide	0.598423258	pparg, cyp3a4, cyp2c9, cyp2d6, ptgs1	5
ampicillin	ponatinib	0.080187021	tek	1
2-chloro-5-nitro-n-phenylbenzamide	rosiglitazone	0.307523809	pparg	1
cholecalciferol	duloxetine	-0.010214285	cyp3a4, cyp2d6	2
clomipramine	norfloxacin	0.305209585	cyp3a4, cyp1a2	2
ethanol	alprazolam	0.467314491	cyp3a4, gabra2, cyp2c9, gabra3, gabra5, gabra1	6
axitinib	dapagliflozin	0.58812923	cyp3a4, cyp1a2	2
glycerol	tranylcypromine	0.099422836	cyp2e1	1
podofilox	sertindole	0.103991856	cyp3a4	1
busulfan	donepezil	0.213702029	cyp3a4	1
metocurine	nicotine	0.243307787	chrna2	1
celecoxib	methaqualone	0.291638763	cyp3a4	1
thiamylal	aprobarbital	0.49076296	gabra1	1
nefazodone	vemurafenib	0.366399959	cyp3a4, cyp2d6	2
arformoterol	atomoxetine	0.356148886	cyp2c19, cyp2d6	2
talsupram	viloxazine	0.639618898	slc6a3, slc6a4	2
oxiconazole	solifenacin	0.304293589	cyp3a4	1
3-isobutyl-1-methylxanthine	vardenafil	0.32995137	pde5a, pde9a, pde6g, pde2a	4
prasugrel	aldesleukin	0.264538144	cyp3a4	1
omeprazole	biotin	0.156071434	cyp1b1	1
cisplatin	nortriptyline	0.138181004	cyp2c9	1
selegiline	dapagliflozin	0.438599918	cyp2a6, cyp3a4, cyp2c9, cyp2d6, cyp1a2	5
yohimbine	risperidone	0.34989201	adra1a, adra2c, adra2a, htr2c, cyp3a4, drd2, htr1a, adra1b, adra2b, drd2, drd3, cyp2d6, htr2a, htr2b, htr1d, htr2a	16
brexpiprazole	lercanidipine	0.430109457	cyp3a4, cyp2d6	2
methyltestosterone	vardenafil	0.299806153	cyp3a4	1
ticlopidine	estazolam	0.363937454	cyp3a4	1
verapamil	pyrimethamine	0.360300557	cyp2c8, cyp2c9, cyp2d6	3
glyburide	erythromycin	0.303943472	alb, cyp3a4, kcnh2	3
amitriptyline	pyrazinamide	0.281135303	cyp3a4, cyp1a2	2
dolutegravir	carvedilol	0.337044915	cyp3a4	1
modafinil	pseudoephedrine	0.460090671	slc6a3	1
methysergide	dexfenfluramine	0.413799798	htr2c	1
elsamitrucin	lomefloxacin	0.287825244	top2a	1
reserpine	rifampicin	0.273773118	cyp3a5	1
enfuvirtide	tofacitinib	0.425768479	cyp2c19	1
bupivacaine	nortriptyline	0.328018506	cyp2c19, cyp3a4, cyp2d6, cyp1a2	4
artemether	irinotecan	0.431971395	cyp3a5, cyp3a4, cyp2b6	3
yohimbine	propericiazine	0.319191452	adra2a, adra1b	2
dexloxiglumide	treprostinil	0.342951514	cyp2c9	1
ergotamine	mmda	0.107392594	htr2a, slc6a2	2
sulfadimethoxine	acetaminophen	0.394440833	cyp2c9	1
desvenlafaxine	chlorpromazine	0.366633995	slc6a4, cyp3a4	2
tamsulosin	clozapine	0.399987944	adra1a, cyp3a4, cyp2d6, adra1b	4
tramadol	pimecrolimus	0.260321715	cyp3a4	1
artemether	vinblastine	0.364756433	cyp3a4, cyp2d6	2
iti-007	rolicyclidine	0.253118169	drd2	1
rabeprazole	nilvadipine	0.437782377	cyp2c19, cyp3a4, cyp2c9, cyp1a2	4
nifedipine	quetiapine	0.395674654	cyp3a4, cyp3a7, cyp2d6, cyp3a5	4
tiotropium	ifosfamide	0.244692083	cyp3a4	1
ciclesonide	armodafinil	0.455516751	cyp3a4	1
vilanterol	le-sn38	0.281862265	cyp3a4	1
cethromycin	nefazodone	0.351262256	cyp3a5	1
palbociclib	darifenacin	0.33069655	cyp3a4	1
udenafil	alprazolam	0.442233895	cyp3a5, cyp3a4	2
memantine	bromopride	0.351563675	drd2	1
levobupivacaine	saquinavir	0.104219376	cyp3a4	1
diethylstilbestrol	fluvoxamine	0.231858429	cyp2e1, cyp3a4, cyp2c9	3
citalopram	temazepam	0.489094786	cyp2c19, cyp3a4, cyp2b6	3
tacrine	guanadrel	0.140848671	slc6a2	1
sulfapyridine	eszopiclone	0.215663211	cyp2c9	1
zolpidem	metoprolol	0.401122399	cyp2c19, cyp2d6	2
nitrazepam	promazine	0.649195564	cyp3a4	1
estrone	acenocoumarol	0.181907286	cyp3a4, cyp2c9, cyp1a2	3
tadalafil	armodafinil	0.441921424	cyp3a4	1
benzoxazinorifamycin	bromazepam	0.310227849	cyp3a4	1
amoxicillin	luliconazole	0.165622799	cyp2c19	1
chlorphenesin	bromazepam	0.363804183	cyp3a4	1
loratadine	bromopride	0.44066842	smpd1	1
alclometasone	isavuconazonium	0.16692021	cyp3a4	1
frovatriptan	buspirone	0.419590447	htr1a, htr1d	2
diazepam	econazole	0.290254533	cyp2e1, cyp3a4	2
benzphetamine	econazole	0.346498102	cyp3a4	1
tiotropium	ngx267	0.281120384	chrm1	1
estrone	afimoxifene	0.312419743	esr2, esr1	2
norvaline	l-citrulline	0.415545427	otc	1
sitaxentan	teniposide	0.137607342	cyp2c19, cyp3a4, cyp2c9	3
desvenlafaxine	clorazepate	0.449051866	cyp3a4	1
3-chlorophenol	tamoxifen	0.04910339	ar	1
vortioxetine	cabozantinib	0.414817073	cyp3a4, cyp2c9	2
pravastatin	enalapril	0.647121202	cyp3a4	1
panobinostat	eletriptan	0.343164579	cyp3a4, cyp2d6	2
chloroquine	proguanil	0.651350288	cyp3a4, cyp2d6	2
josamycin	paclitaxel	-0.007095722	cyp3a4	1
amodiaquine	fluconazole	0.486028664	cyp2c9	1
menadione	azathioprine	0.213659353	xdh	1
gemfibrozil	lenvatinib	0.400276463	cyp3a4	1
montelukast	cefradine	0.241939913	cyp3a4	1
yohimbine	flupirtine	0.466441581	adra2a	1
finasteride	saxagliptin	0.414717271	cyp3a4, cyp3a5	2
tolcapone	tranylcypromine	0.648753008	cyp2c9	1
dolasetron	clonidine	0.435807993	cyp3a4, cyp2d6	2
griseofulvin	flunisolide	0.366998536	cyp3a4	1
pentamidine	fosphenytoin	0.377642056	cyp2c19, cyp3a4, cyp2c8	3
mirabegron	clindamycin	0.219985713	cyp3a4	1
leflunomide	lopinavir	0.25743222	cyp2c9, cyp1a2	2
efavirenz	hiip	0.134255986	cyp1a2	1
methoxsalen	pyridoxine	0.287330086	cyp1a1	1
indapamide	norfloxacin	0.34917671	cyp3a4	1
linagliptin	raloxifene	0.414245384	cyp3a4	1
eszopiclone	lopinavir	0.244578264	cyp3a4, cyp2c9	2
dabrafenib	felodipine	0.325404909	cyp2c8, cyp3a4	2
hydrocodone	promethazine	0.51171702	cyp2d6	1
levobupivacaine	betamethasone	0.386829074	cyp3a4	1
dronedarone	eszopiclone	0.398583404	cyp3a4	1
clodronate	3-methylpyridine	0.079826611	mmp3	1
silodosin	cimetidine	0.416648187	cyp3a4	1
quercetin	phenprocoumon	0.270941748	cyp2c8, cyp2c9	2
sulfapyridine	etoricoxib	0.436884216	cyp2c9	1
salbutamol	digoxin	0.501185829	cyp3a4	1
clotrimazole	solifenacin	0.367279333	cyp3a4	1
carmustine	proguanil	0.255747094	cyp1a2	1
morphine	ambrisentan	0.184206423	ugt2b7, cyp3a4, ugt1a3	3
dacarbazine	caffeine	0.04550814	cyp1a1, cyp2e1, cyp1a2	3
paclitaxel	isavuconazonium	0.138684111	cyp3a4	1
memantine	domperidone	0.421604553	drd2, cyp2b6	2
chlorphenesin	rifabutin	0.217840192	cyp3a4	1
tiotropium	sulfinpyrazone	0.337093862	cyp3a4	1
loratadine	nateglinide	0.49577183	cyp3a4, cyp2c9, cyp2d6	3
zaleplon	flunitrazepam	0.741671618	tspo, cyp3a4	2
sonidegib	bifonazole	0.110275524	cyp3a4	1
estropipate	docetaxel	0.237216182	cyp3a4	1
gemifloxacin	doxorubicin	0.301171884	top2a	1
fenfluramine	aminophenazone	0.272332909	cyp2d6	1
propranolol	luliconazole	0.165843414	cyp2c19, cyp3a4	2
rifapentine	metoclopramide	0.238595172	cyp2d6	1
ibrutinib	clomifene	0.354806719	cyp3a4	1
busulfan	aliskiren	0.272425783	cyp3a4	1
testosterone	chlordiazepoxide	0.249608885	cyp3a4	1
vortioxetine	delavirdine	0.35974657	cyp2c19, cyp3a5, cyp3a4, cyp2c9, cyp2d6, cyp2c8	6
rimonabant	docetaxel	0.24033945	cyp3a4	1
doxepin	atorvastatin	0.295891889	cyp2c19, cyp3a4, cyp2c9, cyp2d6	4
docetaxel	raloxifene	0.376379397	cyp3a4	1
leflunomide	telithromycin	0.407790125	cyp1a2	1
maraviroc	bromocriptine	0.325071304	cyp3a4	1
vortioxetine	promazine	0.377139925	cyp2c19, cyp3a4, cyp2c9	3
ciclesonide	desonide	0.515294518	nr3c1	1
methoxsalen	dicyclomine	0.206894489	cyp1a1	1
testosterone	nitroprusside	0.083226362	cyp1a1	1
eliglustat	glyburide	0.242120991	cyp3a4	1
losartan	diclofenamide	0.27068087	cyp2c9	1
beta-naphthoflavone	protriptyline	0.314932581	adora3	1
m-cresol	rivastigmine	0.121112608	ache	1
estazolam	mebendazole	0.300936032	cyp3a4	1
leflunomide	ofloxacin	0.379444378	cyp1a2	1
granisetron	ezetimibe	0.300848881	cyp3a4	1
capsaicin	calcipotriol	0.258465682	mpo	1
butyrylthiocholine	procaine	0.323976642	bche	1
dalfopristin	panobinostat	0.22933767	cyp3a4	1
telmisartan	azelastine	0.399144188	cyp2c19	1
cholecalciferol	fluorometholone	0.088331333	cyp3a4	1
toremifene	dexmedetomidine	0.239284496	cyp1a1, cyp1a2	2
sulfathiazole	ketoconazole	0.312952558	cyp19a1	1
lidocaine	quinidine	0.552449769	cyp2c8, cyp3a4, scn5a, cyp2b6, cyp1a2, cyp3a7, alb, cyp2c9, cyp2d6, scn5a	10
argatroban	nevirapine	0.288111856	cyp3a5, cyp3a4	2
probenecid	furosemide	0.646349738	slc22a8	1
permethrin	felbamate	0.238964726	cyp3a4	1
menadione	imiquimod	0.123010113	cyp1a2	1
diclofenac	azithromycin	0.39803328	cyp3a4, cyp1a2	2
metronidazole	thiamylal	0.187610112	cyp2c9	1
leflunomide	disulfiram	0.347249213	cyp2c9	1
vancomycin	oxprenolol	0.182285997	alb	1
idelalisib	ethosuximide	0.27610148	cyp3a4	1
pindolol	nicotine	0.377228797	cyp2d6	1
dolutegravir	miconazole	0.351164854	cyp3a4	1
indapamide	estradiol	0.233313899	cyp3a4	1
atomoxetine	tiagabine	0.636258269	cyp3a4	1
artemether	allylestrenol	0.278207113	cyp3a4	1
rotigotine	retapamulin	0.234021879	cyp3a4	1
thiotepa	sulfamethoxazole	0.257210212	cyp3a4	1
digitoxin	azatadine	0.29107926	cyp3a4	1
dihydrotestosterone	etretinate	0.305657	cyp19a1	1
flurbiprofen	icosapent	0.101792246	ptgs1, ptgs2	2
cisplatin	azathioprine	0.313785475	gstm1, xdh	2
ropinirole	propericiazine	0.454337995	drd1, adra2a	2
aplidine	oxaliplatin	0.446920968	cyp2e1	1
argatroban	ziprasidone	0.364599661	cyp3a5, cyp3a4	2
idelalisib	thiopental	0.162511487	cyp3a4	1
flupentixol	solifenacin	0.45913743	chrm1	1
cabozantinib	capecitabine	0.548425527	cyp2c9	1
rivaroxaban	galantamine	0.310400191	cyp3a4	1
sufentanil	grepafloxacin	0.29340868	cyp3a4	1
diphenylpyraline	sgs742	0.078751344	hrh1	1
metamizole	ulipristal	0.15350785	cyp3a4	1
reboxetine	cetirizine	0.45777214	cyp3a4	1
thiabendazole	carvedilol	0.208830468	cyp1a1, cyp2c9, cyp1a2	3
apixaban	ofloxacin	0.314698226	cyp1a2	1
caspofungin	sitagliptin	0.318753836	cyp3a4	1
teniposide	pantoprazole	0.27395807	cyp2c19, cyp3a4, cyp2c9	3
mitoxantrone	valsartan	0.263261228	abcc2	1
estropipate	estazolam	0.188335725	cyp3a4	1
methyltestosterone	imatinib	0.065828636	cyp3a4	1
sulconazole	furosemide	0.167014763	mdh1	1
armodafinil	pazopanib	0.399337665	cyp3a4, cyp1a2	2
cyclophosphamide	simvastatin	0.317217106	cyp2c19, cyp3a7, cyp3a5, cyp3a4, cyp2c9, cyp2d6, cyp2b6, cyp2c8	8
tasosartan	sevoflurane	0.129174705	cyp3a4	1
propofol	lansoprazole	0.281292506	cyp1a1, cyp2c8, cyp1b1, cyp2c19, cyp3a4, cyp1a2, cyp2c9, cyp2d6, cyp2c18	9
cephalexin	ondansetron	0.291258605	alb, cyp3a4, cyp2d6	3
ciprofloxacin	ramelteon	0.147819638	cyp3a4, cyp1a2	2
sulfasalazine	tetrahydrobiopterin	0.212230056	ptgs2	1
sorafenib	pertuzumab	0.586604433	erbb2	1
chloramphenicol	labetalol	0.234232959	alb	1
sertraline	oxcarbazepine	0.60472572	cyp2c19, cyp3a4	2
modafinil	flurbiprofen	0.236118152	cyp2c9	1
chloramphenicol	felbamate	0.28917195	cyp2c19, cyp3a4	2
rosiglitazone	asenapine	0.404105487	cyp2d6, cyp1a2	2
flibanserin	bl-1020	0.385407083	htr2a	1
methadone	diclofenac	0.295582641	cyp2c19, cyp2c18, cyp3a4, cyp2c9, cyp2b6, cyp2c8, cyp1a2	7
chlorphenamine	rosiglitazone	0.234286067	cyp2d6	1
buspirone	everolimus	0.274399137	cyp3a4	1
topotecan	methylprednisolone	0.293551899	cyp3a4	1
lidocaine	cyclizine	0.445541748	cyp2c9	1
sertraline	dihydroergotamine	0.482857452	cyp3a4	1
daclatasvir	danazol	0.338908036	cyp3a4	1
cevimeline	dolutegravir	0.193013261	cyp3a4	1
dexamethasone	felbamate	0.25312427	cyp2e1, cyp2c19, cyp3a4	3
paliperidone	tolterodine	0.554608325	cyp3a4, cyp2d6	2
quazepam	aliskiren	0.264266915	cyp3a4	1
oxaprozin	eszopiclone	0.463299881	ptgs1, cyp2c9	2
amitriptyline	pomalidomide	0.255430719	cyp3a4, cyp1a2	2
timolol	carvedilol	0.67116608	adrb1, htr1a, adrb2, cyp2d6	4
sumatriptan	cyclobenzaprine	0.453821098	htr2a	1
alvimopan	clonidine	0.467538695	oprm1	1
aminophenazone	simvastatin	0.225333482	cyp2c19, cyp3a7, cyp3a4, cyp2c9, cyp2d6, cyp2c8	6
clozapine	nateglinide	0.359475407	cyp3a4, cyp2c9, cyp2d6	3
mirtazapine	mometasone	0.319149276	cyp2c8	1
chlorzoxazone	dapagliflozin	0.315709707	cyp1a1, cyp2a6, cyp3a4, cyp2d6, cyp1a2	5
vorapaxar	codeine	0.202328116	cyp3a4	1
hydralazine	bupivacaine	0.245363255	cyp3a4	1
guanethidine	cyclophosphamide	0.264868478	cyp3a4	1
cevimeline	duloxetine	0.402243082	cyp3a4, cyp2d6	2
modafinil	pethidine	0.395426387	cyp2c19, slc6a3, cyp3a4, cyp2b6, slc6a3	5
ergotamine	etoricoxib	0.392067214	cyp3a4, cyp1a2	2
suprofen	primidone	0.350457876	cyp2c9	1
methaqualone	mibefradil	0.255590287	cyp3a4	1
nifedipine	celiprolol	0.6848541	cyp3a4	1
bromazepam	cytarabine	0.098287308	cyp3a4	1
imipenem	ritonavir	0.32961022	alb	1
zidovudine	zopiclone	0.308173781	cyp3a4, cyp2c9, cyp2c8	3
etravirine	atorvastatin	0.379274301	cyp2c19, cyp3a4, cyp2c9	3
esomeprazole	temazepam	0.470401907	cyp2c19, cyp3a4	2
pyrazinamide	perampanel	0.271858859	cyp3a4	1
toremifene	palbociclib	0.596182269	cyp3a4	1
reboxetine	mibefradil	0.421742135	cyp3a4, cyp2d6	2
sulfapyridine	sulfadiazine	0.59172725	cyp2c9	1
hydralazine	clomifene	0.30472888	cyp3a4	1
trametinib	fentanyl	0.167649933	cyp3a4	1
selegiline	vrx496	0.063509957	cyp3a4	1
osimertinib	tesmilifene	0.082606261	cyp3a4	1
diclofenac	donepezil	0.343586782	cyp3a4, cyp2c9	2
letrozole	valdecoxib	0.388992898	cyp3a4	1
pilocarpine	acetazolamide	0.452529654	cyp3a4	1
oxcarbazepine	raloxifene	0.320598086	cyp3a4	1
sulfamethazine	valsartan	0.171727524	cyp2c9	1
dolasetron	axitinib	0.448058881	cyp3a4	1
umeclidinium	diphenhydramine	0.349711629	cyp2d6	1
nicotine	arformoterol	0.274734002	cyp2c19, cyp2a6, cyp2c9, cyp2d6	4
alosetron	terfenadine	0.558829895	cyp3a4, cyp2c9, kcnh2	3
flibanserin	prasugrel	0.293026563	cyp3a4	1
xl765	staurosporine	0.290645416	pik3ca, pik3cg	2
cysteamine	bivalirudin	0.097794482	mpo	1
gefitinib	primaquine	0.336438045	cyp2d6, cyp3a4, cyp1a1	3
dicloxacillin	rifampicin	0.629162076	cyp3a4	1
lansoprazole	amprenavir	0.472698973	cyp2c19, cyp3a4, cyp2c9, cyp2d6, cyp2c8	5
tacrine	dapagliflozin	0.260722568	cyp1a2	1
fluvastatin	buspirone	0.270535121	cyp3a5, cyp3a4, cyp2d6	3
5-iodouracil	fluorouracil	0.391070049	dpyd	1
ticagrelor	oxiconazole	0.103953816	cyp3a4	1
etonogestrel	aminophylline	0.086993778	cyp3a4	1
temocapril	indole	0.047253056	ces1	1
nialamide	cx157	0.395095819	maoa	1
flurazepam	cephalexin	0.237630832	cyp3a4	1
diphenhydramine	ifosfamide	0.194418823	cyp2c19, cyp2c18, ptgs1, cyp2c9, cyp2b6	5
dextromethorphan	danazol	0.051426018	cyp3a4	1
lurasidone	ezetimibe	0.398479957	cyp3a4	1
thioridazine	tyramine	0.315327787	drd2, drd1	2
budesonide	carvedilol	0.438257267	cyp3a4	1
prazosin	naphazoline	0.56630456	adra1a, adra2a, adra1b, adra1d	4
desipramine	danazol	0.179736355	cyp3a4	1
desvenlafaxine	luliconazole	0.161471591	cyp3a4	1
tolazoline	tesmilifene	0.135650117	hrh1	1
metamizole	astemizole	0.424688063	cyp3a4	1
trimipramine	sulfamoxole	0.24913311	cyp2c9	1
fulvestrant	cetirizine	0.237276103	cyp3a4	1
alprenolol	nadolol	0.729591731	alb, adrb1, adrb2	3
propranolol	fluvastatin	0.446731873	cyp1a1, cyp2c19, cyp3a4, cyp1a2, cyp2d6, cyp3a5	6
mitoxantrone	valrubicin	0.468667208	top2a	1
clozapine	amsacrine	0.242177447	kcnh2, cyp2d6	2
epinastine	diethylstilbestrol	0.102889765	cyp3a4	1
ponatinib	telithromycin	0.437170564	cyp3a4, cyp2d6, cyp3a5	3
cilostazol	aldesleukin	0.235286364	cyp3a4	1
chloramphenicol	telmisartan	0.07830749	cyp2c19	1
troleandomycin	armodafinil	0.162025333	cyp2c19, cyp3a4, cyp2c9, cyp3a5	4
pentobarbital	fentanyl	0.571807562	cyp3a4, kcnh2	2
mibefradil	4-methoxyamphetamine	0.149134636	cyp2d6	1
antipyrine	tetrabenazine	0.170014656	cyp2d6	1
7	8-dichloro-1	2	3	4-tetrahydroisoquinoline
diclofenac	trifluoperazine	0.318980166	cyp1a2	1
praziquantel	idelalisib	0.226049089	cyp2c19, cyp3a4	2
quinine	lomefloxacin	0.303295129	cyp1a2	1
tamsulosin	nisoldipine	0.584764349	cyp3a4	1
formoterol	clomifene	0.303598961	cyp2a6	1
irinotecan	ulipristal	0.089310843	cyp3a4	1
celecoxib	metamizole	0.537313973	cyp3a4, ptgs1	2
sertindole	tiagabine	0.577302749	cyp3a4	1
l-cysteine	glutathione	0.483699099	gss	1
dalfopristin	quinacrine	0.166619242	cyp3a4	1
ketobemidone	agomelatine	0.282693458	cyp2c9	1
beta-naphthoflavone	dexmedetomidine	0.058903581	cyp1a2	1
zafirlukast	oxycodone	0.417614976	oprm1, cyp3a4, cyp2d6	3
cabozantinib	delavirdine	0.414090638	cyp3a4, cyp2c9	2
artemether	bosentan	0.223567229	cyp3a4, cyp2c9	2
testosterone	ketobemidone	0.16099993	cyp2c8, cyp2c19, cyp3a4, cyp2b6, cyp2c9	5
irinotecan	paclitaxel	0.690839269	cyp3a7, cyp3a5, abcb1, cyp3a4	4
trimethoprim	trimethadione	0.259217857	cyp3a4, cyp2c9, cyp2c8	3
flunarizine	bupropion	0.454133862	cyp2a6, cyp2c9, cyp2d6, cyp2b6, smpd1, cyp1a2	6
codeine	allylestrenol	0.161883987	cyp3a4	1
tramadol	diclofenac	0.631913508	cyp3a4, cyp2b6	2
dalfopristin	rutin	0.199211025	cyp3a4	1
lidocaine	articaine	0.726895381	alb	1
vinorelbine	tolterodine	0.34889601	cyp2d6, cyp3a4	2
pioglitazone	bepridil	0.38757396	cyp2d6	1
memantine	montelukast	0.471704588	cyp2a6	1
anastrozole	voriconazole	0.374244616	cyp3a4, cyp2c9, cyp3a5	3
gliclazide	bupropion	0.379011635	cyp2c9	1
l-arginine	7,8-dihydrobiopterin	0.134871928	nos2	1
ponatinib	sertindole	0.409779064	cyp3a4, cyp2d6	2
alogliptin	nortriptyline	0.321184709	cyp2d6, cyp3a4	2
aminophylline	cimetidine	0.532256181	cyp2e1, cyp3a4, cyp1a2	3
cinacalcet	praziquantel	0.190204248	cyp2d6, cyp3a4, cyp1a2	3
esomeprazole	osimertinib	0.382628846	cyp3a4	1
lorcaserin	phenmetrazine	0.55118974	slc6a3, slc6a2	2
axitinib	raloxifene	0.376320214	cyp3a4	1
desoximetasone	triamcinolone	0.560686826	nr3c1	1
prochlorperazine	mequitazine	0.601267222	cyp2d6, cyp3a4	2
praziquantel	loperamide	0.333498667	cyp3a4, cyp2d6	2
terbinafine	mefloquine	0.546478203	cyp3a4, cyp2d6, cyp19a1	3
bexarotene	flunitrazepam	0.183617657	cyp3a4, cyp2c9	2
maprotiline	cetirizine	0.470358322	hrh1	1
bumetanide	podofilox	0.104972558	ptgs2	1
troglitazone	clomifene	0.412900528	cyp1a1, cyp3a4, cyp19a1	3
anastrozole	diltiazem	0.334866537	cyp3a4, cyp2c9, cyp3a5, cyp2c8	4
eprosartan	carbinoxamine	0.342514242	cyp2c9	1
dasatinib	vortioxetine	0.378873704	cyp3a4, cyp3a5	2
tenoxicam	methazolamide	0.403850821	cyp2c9	1
rabeprazole	rosuvastatin	0.501043537	cyp2c19, cyp3a4, cyp2c9	3
loperamide	nateglinide	0.479697279	cyp3a4, cyp2d6	2
tolbutamide	fluoxetine	0.363529118	cyp2c19, cyp2c9, cyp2c8	3
allylestrenol	phenacetin	0.250944948	cyp3a4	1
naloxone	zalcitabine	0.173817868	cyp3a4	1
triazolam	estradiol	0.319293982	cyp2c8, cyp3a4, cyp3a7, cyp2c9, cyp3a5	5
ethosuximide	venlafaxine	0.517588637	cyp3a4	1
imatinib	alsterpaullone	0.262125762	cdk5, mapk14, pak4, camk1, gsk3b, camkk2, pkn2, mapk9, mapk11, plk1, mapkapk5, mapk8, melk, prkaca, aurkc, pim2, prkca, brsk2, rps6ka3, prkd1, pim1, mark3, nek2, stk3, pak6, nek6, chek1, rps6ka1, mapk1, rps6ka5, nek7, mylk, csk, aurkb, mapkapk2, pak7, mapk3, akt1, csnk1d, mapk15, pdpk1, camkk1, pim3, srpk1, map2k1, mapk12, mknk1, mapk10, mknk2, akt2	50
testosterone	dutasteride	0.47147372	cyp3a4, cyp3a5	2
genistein	cinnarizine	0.23652938	cyp1a2	1
[truncated: 98,001 more rows]

## Sheet: in
drug1,drug2,similarity,genes,nb_genes
anastrozole,prednisolone,0.374736738,cyp3a4,1
epinastine,boceprevir,0.159715438,cyp3a4,1
etoricoxib,vilazodone,0.476510744,"cyp3a4, cyp2d6",2
salmeterol,sulfamethizole,0.129192643,cyp3a4,1
artemether,tadalafil,0.340342597,cyp3a4,1
dasatinib,progesterone,0.170349511,"cyp1b1, cyp1a2, cyp3a4, cyp3a5, cyp1a1",5
sildenafil,alfentanil,0.370277005,"cyp3a7, cyp3a4, cyp3a5",3
dihydroergotamine,perphenazine,0.526894897,cyp3a4,1
betaxolol,levobetaxolol,0.732904477,adrb1,1
bumetanide,d-tryptophan,0.097705216,alb,1
xl281,vemurafenib,0.216930517,braf,1
bromazepam,dapsone,0.302437474,"cyp2e1, cyp2c19, cyp3a4",3
alitretinoin,ixazomib,0.332802997,cyp1a2,1
valdecoxib,ergonovine,0.241371882,cyp3a4,1
fluphenazine,cinacalcet,0.188760707,"cyp1a2, cyp2d6",2
nifedipine,mebendazole,0.271456303,"cyp1a1, cyp3a4",2
telaprevir,dextropropoxyphene,0.309237835,cyp3a4,1
vortioxetine,thioridazine,0.516584613,"cyp2c19, htr3a, htr7, cyp3a4, cyp2c9, cyp2d6, cyp2c8",7
staurosporine,phenformin,0.244220302,prkaa1,1
naloxegol,sparteine,0.27352395,cyp2d6,1
sertindole,nicergoline,0.550755246,"adra1a, cyp2d6",2
clindamycin,podofilox,0.060733413,cyp3a4,1
cytarabine,fenofibrate,0.225338605,cyp3a4,1
pipotiazine,cabergoline,0.319639445,"htr2a, cyp3a4, drd2, htr1a, drd1",5
thalidomide,sirolimus,0.449011779,cyp3a5,1
pethidine,tripelennamine,0.430916852,cyp2d6,1
telithromycin,dexmethylphenidate,0.294350306,cyp2d6,1
fluorometholone,donepezil,0.273937984,cyp3a4,1
firocoxib,bromfenac,0.614816502,ptgs2,1
glyburide,etravirine,0.280129681,"cyp2c19, cyp3a4, cyp2c9",3
buprenorphine,telithromycin,0.266857591,"cyp3a7, cyp3a4, cyp2d6, cyp3a5, cyp1a2",5
bexarotene,ropinirole,0.446225983,cyp3a4,1
cyclosporine,methoxyflurane,0.1692756,"cyp3a4, cyp2c9, cyp2d6",3
glyburide,methazolamide,0.479376156,"cyp2c19, cyp3a4, cyp2c9",3
sulfanilamide,lumiracoxib,0.267325708,"cyp2c19, cyp2c9",2
glyburide,saxagliptin,0.574781094,cyp3a4,1
azelastine,phenoxybenzamine,0.27365405,cyp3a4,1
cefadroxil,benzylpenicillin,0.340203296,"slc15a1, slc15a2",2
resveratrol,cocaine,0.150084593,cyp3a4,1
zolpidem,clopidogrel,0.359230405,"cyp2c19, cyp3a4, cyp2c9, cyp3a5, cyp1a2",5
epinephrine,aripiprazole,0.266335666,"adra1a, adra2c, adra2a, cyp3a4, adra1b, adra2b, drd1",7
resveratrol,oxiconazole,0.18130156,cyp3a4,1
ivacaftor,mibefradil,0.309854145,cyp3a4,1
sulconazole,dexmedetomidine,0.169392833,cyp1a2,1
ketobemidone,clofibrate,0.146513012,"cyp3a4, cyp2b6",2
flecainide,delavirdine,0.343372861,"cyp2c9, cyp2d6",2
amoxicillin,prazosin,0.066103139,alb,1
lurasidone,loperamide,0.433478284,cyp3a4,1
macitentan,escitalopram,0.401555946,"cyp2c19, cyp3a4",2
modafinil,celiprolol,0.387376638,cyp3a4,1
tipranavir,etonogestrel,0.254068982,cyp3a4,1
alcaftadine,tripelennamine,0.312759588,hrh1,1
sitagliptin,phenelzine,0.386169447,"cyp3a4, cyp2c8",2
tasosartan,prednisolone,0.183702015,cyp3a4,1
clindamycin,lopinavir,0.267064736,cyp3a4,1
captopril,imipenem,0.20429858,alb,1
lomefloxacin,caffeine,0.223580147,cyp1a2,1
axitinib,alprazolam,0.330645468,"cyp3a4, cyp3a5",2
allylestrenol,saxagliptin,0.157016904,cyp3a4,1
thalidomide,enzalutamide,0.424420551,"cyp2c19, cyp2c9, cyp3a5",3
sulfasalazine,milrinone,0.188336788,ptgs1,1
ngx-4010,piroxicam,0.281597715,ptgs1,1
sulfasalazine,pentamidine,0.416946343,cyp3a5,1
letrozole,sertindole,0.387008241,cyp3a4,1
phenytoin,ivabradine,0.295151485,cyp3a4,1
acetophenazine,asenapine,0.269778768,"drd2, drd1",2
netupitant,artemether,0.34944775,"cyp2d6, cyp2c9",2
salmeterol,levofloxacin,0.376031998,cyp3a4,1
indapamide,amlodipine,0.830121573,cyp3a4,1
methoxsalen,butyrylthiocholine,0.178525715,ache,1
phenazopyridine,dapsone,0.477884592,"mdh1, ctrc",2
sertraline,parecoxib,0.36501285,"cyp3a4, cyp2c9",2
zolmitriptan,clenbuterol,0.295901549,cyp1a2,1
paroxetine,solifenacin,0.538735907,"chrm4, chrm5, chrm3, chrm1, chrm2",5
tolterodine,nicergoline,0.47453389,cyp2d6,1
quercetin,dexrazoxane,0.396206332,top2a,1
cilostazol,estradiol,0.237748892,"cyp2c19, cyp3a7, cyp3a4, cyp3a5, cyp1a2",5
gemfibrozil,methazolamide,0.381979589,"cyp2c19, cyp3a4, cyp2c9",3
betaxolol,darifenacin,0.53555267,cyp2d6,1
phenytoin,prednisolone,0.45824988,"alb, cyp3a4",2
clozapine,phenylephrine,0.188898878,"adra1a, adra1b, cyp1a2, adrb1",4
valdecoxib,mephenytoin,0.281130981,"cyp2c19, cyp2c9",2
etanercept,alemtuzumab,0.569957509,"fcgr1a, c1qc, fcgr2a, fcgr3b, fcgr2c, c1qb, fcgr2b, c1qa, fcgr3a, c1r",10
lercanidipine,bromazepam,0.406421144,cyp3a4,1
icosapent,nateglinide,0.222530863,"pparg, ptgs1",2
nitrendipine,dolutegravir,0.326261324,cyp3a4,1
esomeprazole,linagliptin,0.451160658,cyp3a4,1
thiothixene,midodrine,0.40114428,cyp2d6,1
oxybutynin,pipecuronium,0.369646686,"chrm3, chrm2",2
estropipate,ondansetron,0.143025156,"cyp3a4, cyp2c9, cyp1a2",3
pentamidine,rivaroxaban,0.280880617,"cyp3a4, cyp3a5",2
protriptyline,nateglinide,0.342575007,cyp2d6,1
dantrolene,norethindrone,0.150203622,cyp3a4,1
sulfamethizole,piroxicam,0.370679868,"cyp3a4, cyp2c9",2
lansoprazole,dexamethasone,0.352514472,"cyp2c19, cyp1a1, cyp4a11, cyp3a4, cyp2c9, cyp2d6, cyp2c8, cyp1b1",8
cholecalciferol,prochlorperazine,0.093769197,"cyp3a4, cyp2d6",2
macitentan,tofacitinib,0.535782288,"cyp2c19, cyp3a4",2
ospemifene,ergotamine,0.302896776,cyp3a4,1
mestranol,bortezomib,0.150932274,cyp2c9,1
methyprylon,halothane,-0.037878542,"cyp2d6, gabra1",2
chlorprothixene,agomelatine,0.446875571,htr2c,1
ivermectin,cabergoline,0.332540515,cyp3a4,1
methylphenidate,amsacrine,0.168757944,cyp2d6,1
sitaxentan,ticlopidine,0.483092109,"cyp2c19, cyp3a4, cyp2c9",3
retapamulin,simeprevir,0.418045088,cyp3a4,1
losartan,isavuconazonium,0.008932257,cyp3a4,1
pomalidomide,flucloxacillin,0.258511956,cyp3a4,1
cisapride,alprazolam,0.517793586,"cyp3a7, cyp3a5, cyp3a4, cyp2c9",4
quazepam,aminoglutethimide,0.267851641,"cyp2c19, cyp3a4",2
regorafenib,bortezomib,0.620499668,"cyp2c8, cyp2c19, cyp3a4, cyp2c9",4
ganaxolone,isoflurane,0.225107345,gabra1,1
thiamylal,paclitaxel,0.177625436,cyp2c9,1
nafcillin,danazol,0.235022447,cyp3a4,1
gefitinib,abiraterone,0.570040135,"cyp2d6, cyp2c9, cyp2c19, cyp3a4",4
repaglinide,tretinoin,0.199049911,"cyp3a4, cyp2c8",2
mirabegron,cinnarizine,0.52257882,cyp2d6,1
eletriptan,saquinavir,0.203639665,"cyp2c19, cyp3a4, cyp2c9, cyp2d6",4
conivaptan,oxycodone,0.31772859,cyp3a4,1
efavirenz,ofloxacin,0.420847642,cyp1a2,1
simvastatin,famciclovir,0.160009927,cyp3a4,1
ixazomib,levofloxacin,0.317545775,"cyp3a4, cyp1a2",2
droperidol,nicergoline,0.440129173,adra1a,1
oxybutynin,fosamprenavir,0.279456139,cyp3a4,1
ketazolam,banoxantrone,0.226249962,cyp3a4,1
posaconazole,telaprevir,0.507316844,cyp3a4,1
budesonide,levocetirizine,0.632808637,cyp3a4,1
alosetron,levobupivacaine,0.27086961,"cyp3a4, cyp1a2",2
zolpidem,desipramine,0.403127001,"cyp2c19, cyp3a4, cyp2d6, cyp1a2",4
disopyramide,atropine,0.458969552,"chrm3, chrm2, chrm1",3
mianserin,rizatriptan,0.487850457,"htr1f, htr2c, htr1a, cyp1a2",4
flurazepam,tesmilifene,0.042264899,cyp3a4,1
conivaptan,paramethadione,0.13175548,cyp3a4,1
aminohippurate,ciprofloxacin,0.263221391,slc22a6,1
sildenafil,methazolamide,0.442299307,"cyp2c19, cyp2e1, cyp3a4, cyp2c9, cyp2d6",5
amoxicillin,citalopram,0.133604882,cyp2c19,1
lurasidone,chloroquine,0.272342118,cyp3a4,1
aniracetam,benazepril,0.250567824,ces1,1
quazepam,dextromethorphan,0.136677105,"cyp2c19, cyp3a4, cyp2c9",3
paroxetine,opc-14523,0.316287179,slc6a4,1
daunorubicin,4-hydroxycoumarin,0.315472791,xdh,1
enzalutamide,glipizide,0.314709453,"cyp2c9, cyp3a4",2
metronidazole,olodaterol,0.173409255,"cyp2c8, cyp2c9",2
carmustine,albendazole,0.280880251,cyp1a2,1
ondansetron,rilpivirine,0.27557032,"cyp3a4, cyp1a2",2
praziquantel,atazanavir,0.269924188,cyp3a4,1
norethindrone,ivacaftor,0.148022428,cyp3a4,1
tolvaptan,alimemazine,0.204804354,cyp3a4,1
celecoxib,promethazine,0.350431021,"cyp2c9, cyp2d6",2
clofazimine,amiodarone,0.412366984,"abcb1, cyp3a4",2
lidocaine,flavopiridol,0.134677935,egfr,1
zaleplon,cerivastatin,0.323095244,"cyp3a7, cyp3a4, cyp3a5",3
l-carnitine,myricetin,0.076398256,xdh,1
cycrimine,ethopropazine,0.482011443,chrm1,1
griseofulvin,methoxsalen,0.479491882,"cyp3a4, cyp1a2",2
budesonide,pimecrolimus,0.566919988,"mtor, cyp3a4",2
pyrazinamide,axitinib,0.298430152,"cyp3a4, cyp1a2",2
mifepristone,fluorometholone,0.31853817,"nr3c1, cyp3a4",2
midazolam,bezafibrate,0.234305338,cyp3a4,1
cinacalcet,pentobarbital,0.135940241,cyp3a4,1
ziprasidone,naloxegol,0.483188343,"cyp3a4, cyp2d6",2
piperazine,methyprylon,-0.024789152,cyp2d6,1
cyclosporine,digoxin,0.476533215,"abcb4, cyp3a4, abcb1b, abcb1, abcb1a, slco1b3",6
dantrolene,theophylline,0.466389968,cyp3a4,1
genistein,sparfloxacin,0.182849177,top2a,1
resveratrol,darunavir,0.156950768,cyp3a4,1
prochlorperazine,cyclophosphamide,0.300556614,"cyp2d6, cyp3a4",2
metamizole,orlistat,0.297688238,cyp3a4,1
econazole,4-androstenedione,0.210099697,cyp19a1,1
camptothecin,bupropion,0.130184534,alb,1
ticagrelor,quetiapine,0.459172801,cyp3a4,1
omeprazole,dextropropoxyphene,0.248834755,"cyp2d6, cyp2c9, cyp3a4, cyp2c8",4
pentobarbital,halofantrine,0.31098973,"cyp3a4, kcnh2",2
nitroprusside,resveratrol,0.186934349,"cyp1a1, cyp1a2",2
diethylstilbestrol,levonorgestrel,0.481214681,"cyp3a4, esr1, cyp19a1",3
eplerenone,primidone,0.301978055,cyp3a4,1
simeprevir,tegaserod,0.392314362,cyp1a2,1
epinastine,acetazolamide,0.398877675,cyp3a4,1
pentobarbital,clofibrate,0.302052935,"cyp2a6, cyp3a4",2
cevimeline,propafenone,0.352249787,"cyp3a4, cyp2d6",2
indomethacin,etoricoxib,0.584640209,"ptgs2, cyp2c19, cyp2c9, ptgs1, ptgs2",5
permethrin,ixabepilone,0.235377613,cyp3a4,1
phenelzine,etravirine,0.332244149,"cyp2c19, cyp3a4",2
canagliflozin,triamcinolone,0.289605025,cyp3a4,1
tamsulosin,fulvestrant,0.426718117,cyp3a4,1
tamoxifen,tegaserod,0.348920911,"cyp2e1, cyp2c8, cyp1a2, cyp2c9, cyp2d6",5
xanthine,hypoxanthine,0.697542585,hprt1,1
pazopanib,clenbuterol,0.138404114,cyp1a2,1
clozapine,paramethasone,0.12682688,cyp3a4,1
indapamide,saxagliptin,0.606912919,cyp3a4,1
ouabain,ethanol,0.207876566,cyp1a1,1
ketorolac,theophylline,0.382627118,ptgs2,1
pentamidine,fluorouracil,0.347910006,"cyp2c8, cyp1a2",2
clotiazepam,apremilast,0.217404634,"cyp2c19, cyp3a4",2
pyrazinamide,romidepsin,0.276472298,cyp3a4,1
pergolide,r450,0.09198987,"adra1a, adra1b, adra1d",3
ropivacaine,perampanel,0.28117613,cyp3a4,1
aspartame,nicardipine,0.192539012,trpv1,1
sunitinib,alsterpaullone,0.312857812,"stk3, pak6, akt1, nek6, mapkapk5, mapk8, cdk5, csnk1d, melk, chek1, mapk14, mapk15, rps6ka1, pdpk1, pak4, prkaca, mapk1, camkk1, aurkc, pim3, pim2, camk1, gsk3b, prkca, camkk2, srpk1, rps6ka5, brsk2, rps6ka3, nek7, map2k1, mylk, mapk12, prkd1, csk, mapk10, mknk1, aurkb, pkn2, mapk9, pim1, mark3, mapk11, mapkapk2, mknk2, pak7, nek2, plk1, akt2, mapk3",50
aminophylline,clonazepam,0.478432858,"cyp2e1, cyp3a4",2
flunitrazepam,cyclobenzaprine,0.52053813,"cyp3a4, cyp1a2",2
clobazam,fosphenytoin,0.647783869,"cyp2c19, cyp3a4, cyp2b6",3
tamoxifen,paramethasone,0.298954746,cyp3a4,1
treprostinil,nateglinide,0.340256523,cyp2c9,1
tofisopam,acenocoumarol,0.302281713,cyp3a4,1
ranolazine,amiodarone,0.599897267,"cyp3a4, cyp2d6",2
quazepam,phenoxybenzamine,0.193630988,cyp3a4,1
vortioxetine,rolitetracycline,0.131480409,cyp3a4,1
busulfan,olopatadine,0.214185883,cyp3a4,1
telaprevir,nicotine,0.106065815,cyp3a4,1
dantrolene,trimethadione,0.430367356,cyp3a4,1
granisetron,mibefradil,0.428586551,"cyp1a1, kcnh2, cyp3a4, cyp2d6, cyp3a5",5
prednisone,caspofungin,0.386370271,cyp3a4,1
amlodipine,agmatine,0.235673255,cacna1b,1
cyclosporine,felbamate,0.3642278,"cyp2c19, cyp3a4",2
isoniazid,clemastine,0.326198155,"cyp3a4, cyp2d6",2
nicardipine,dopamine,0.28526962,"cyp2c19, cyp2c9, cyp2d6",3
naloxone,felodipine,0.321815932,"cyp3a4, cyp2c8",2
sorafenib,hexobarbital,0.188630626,"cyp1a2, cyp2c9, cyp3a4, cyp2c19",4
methadone,triprolidine,0.273021704,cyp2d6,1
pomalidomide,paliperidone,0.348235891,cyp3a4,1
risperidone,desloratadine,0.485421039,"hrh1, cyp2d6",2
benzocaine,probucol,0.13379466,ces1,1
lopinavir,dapsone,0.291445964,"cyp2c19, cyp3a4, cyp2c9",3
ponatinib,osimertinib,0.697657782,cyp3a4,1
cilostazol,amrinone,0.544427151,pde3a,1
ketoconazole,etomidate,0.365147422,"cyp11b1, cyp19a1",2
naloxone,disulfiram,0.342428126,cyp3a4,1
sertraline,vindesine,0.255036925,cyp3a4,1
ixazomib,moclobemide,0.301148235,"cyp2c19, cyp2c9, cyp2d6, cyp1a2",4
zafirlukast,pentazocine,0.334726852,oprm1,1
bufotenine,maprotiline,0.514339952,"htr2c, htr2a",2
tubocurarine,ethanol,0.185440091,"htr3a, chrna2",2
rivaroxaban,bisoprolol,0.478311786,cyp3a4,1
valdecoxib,cocaine,0.11794607,"cyp3a4, cyp2c9",2
glutathione,carbocisteine,0.419198905,gstp1,1
glimepiride,mitiglinide,0.818794462,abcc8,1
benzamidine,2-phenylethylamine,0.315582995,"prss1, prss2",2
propafenone,carteolol,0.500124393,"cyp3a4, cyp2d6",2
clofazimine,olopatadine,0.374920223,cyp3a4,1
gatifloxacin,epinastine,0.317276973,kcnh2,1
tasosartan,rolitetracycline,0.251178733,cyp3a4,1
rabeprazole,aminophylline,0.33899731,"cyp3a4, cyp1a2",2
telithromycin,prochlorperazine,0.392813781,"cyp3a4, cyp2d6",2
galantamine,vecuronium,0.262861171,chrna2,1
aminophenazone,caffeine,0.430812236,"cyp3a7, cyp3a4, cyp2c9, cyp2d6, cyp2c8, cyp1a2",6
clofibrate,elvitegravir,0.159202968,cyp3a4,1
ibuproxam,quinacrine,0.316656027,alox5,1
ramelteon,riluzole,0.484955967,cyp1a2,1
elvitegravir,atorvastatin,0.2271962,cyp3a4,1
montelukast,eszopiclone,0.492482256,"cyp3a4, cyp2c9, ptgs1, cyp2c8",4
perhexiline,osimertinib,0.373067409,cyp3a4,1
niacin,amiodarone,0.332006385,cyp2d6,1
protriptyline,metoprolol,0.505293761,cyp2d6,1
nimodipine,boceprevir,0.180988722,"cyp3a4, cyp3a5",2
ticagrelor,ibrutinib,0.529969443,cyp3a4,1
dutasteride,rolitetracycline,0.197536271,cyp3a4,1
halothane,tiagabine,0.2642378,cyp3a4,1
niguldipine,agmatine,0.353621501,adra2c,1
sulfasalazine,fenofibrate,0.445393854,pparg,1
cocaine,ulipristal,0.08532124,cyp3a4,1
sulfathiazole,aminoglutethimide,0.228565058,cyp19a1,1
nevirapine,clindamycin,0.371611582,cyp3a4,1
monobenzone,androstanedione,0.177134963,ar,1
macitentan,clevidipine,0.488628551,"cyp2c19, cyp3a4",2
sertraline,levodopa,0.481446671,cyp2d6,1
cryptenamine,cocaine,0.232848117,"chrm2, chrm1",2
indapamide,dronedarone,0.531323158,cyp3a4,1
fenoldopam,trifluoperazine,0.19394286,"adra1a, drd2, drd2, drd1",4
chlorzoxazone,methazolamide,0.387394542,"cyp2e1, cyp3a4, cyp2d6",3
clevidipine,clonidine,0.456162554,"cyp2d6, cyp3a4, cyp1a2",3
ergotamine,halothane,0.272108951,cyp3a4,1
imatinib,vanoxerine,0.160399881,cyp3a4,1
nadh,carvedilol,0.182496785,"ndufc2, xdh",2
etoricoxib,sulfamoxole,0.239901357,cyp2c9,1
telithromycin,methoxyflurane,0.194145151,"cyp3a4, cyp2d6, cyp1a2",3
rabeprazole,linagliptin,0.460282664,cyp3a4,1
naloxegol,norfloxacin,0.274187248,cyp3a4,1
ciclesonide,avanafil,0.341569653,cyp3a4,1
ticagrelor,perampanel,0.382259506,cyp3a4,1
paclitaxel,levofloxacin,0.313668036,cyp3a4,1
chlorpromazine,riluzole,0.446096917,cyp1a2,1
fenfluramine,prochlorperazine,0.385455664,cyp2d6,1
alosetron,ketamine,0.305591785,"cyp3a4, cyp2c9",2
irbesartan,triamterene,0.544380342,cyp1a2,1
lercanidipine,codeine,0.207412368,"cyp3a7, cyp3a4, cyp2d6, cyp3a5",4
mianserin,cisplatin,0.137314249,cyp2b6,1
anastrozole,tapentadol,0.31854902,"cyp2c9, ugt2b7",2
resveratrol,thymol,0.39583944,ptgs2,1
indinavir,cyclobenzaprine,0.338014557,"cyp3a4, cyp2d6",2
niclosamide,naproxen,0.31415688,"cyp2c9, cyp1a2",2
daclatasvir,ketoconazole,0.395986539,"cyp3a7, cyp3a5, cyp3a4",3
dicloxacillin,thioridazine,0.365763216,cyp3a4,1
troglitazone,levofloxacin,0.274000667,cyp3a4,1
terbinafine,apixaban,0.394704652,"cyp2c19, cyp3a4, cyp2c9, cyp2c8, cyp1a2",5
cyclosporine,vandetanib,0.385664627,cyp3a4,1
morphine,hydroxyurea,0.108698602,cyp2d6,1
epinephrine,betaxolol,0.433067661,"adrb1, cyp1a2, adrb1, adrb2",4
paliperidone,mefloquine,0.392897099,"cyp3a4, cyp2d6",2
ramelteon,bortezomib,0.232964252,"cyp2c19, cyp3a4, cyp1a2",3
clidinium,ethopropazine,0.311867595,chrm1,1
betamethasone,orphenadrine,0.288994431,cyp3a4,1
mitoxantrone,epinastine,0.174363083,"cyp3a4, cyp2d6",2
perhexiline,josamycin,0.135642242,cyp3a4,1
biperiden,miconazole,0.313589353,cyp2d6,1
mln-518,l-tyrosine,0.134965533,csk,1
aldesleukin,rifampicin,0.263951614,"cyp2e1, cyp3a4",2
rivaroxaban,pazopanib,0.476808465,cyp3a4,1
lofentanil,pethidine,0.559164377,"oprm1, oprk1",2
rasagiline,quinine,0.182090489,cyp1a2,1
hydroxychloroquine,methotrimeprazine,0.293550575,cyp2d6,1
mestranol,quinestrol,0.71299443,esr1,1
clemastine,raloxifene,0.242488633,cyp3a4,1
nilvadipine,dopamine,0.281402693,"cyp2c19, cyp2c9, cyp1a2",3
aclidinium,glycopyrrolate,0.670473528,"chrm3, chrm2, chrm1",3
remoxipride,caffeine,0.301912196,cyp2d6,1
bufotenine,pimozide,0.398223728,htr7,1
cinacalcet,thiothixene,0.153845639,"cyp2d6, cyp1a2",2
levobunolol,arformoterol,0.424755882,"adrb1, adrb2",2
bromocriptine,ruxolitinib,0.31942423,cyp3a4,1
levothyroxine,epinastine,0.038389572,cyp3a4,1
terazosin,alfuzosin,0.836519942,"adra1a, adra1d, adra1b, adra1a, kcnh2, adra1d, adra1b",7
lesopitron,trimipramine,0.558928976,htr1a,1
tolazamide,sucrose,0.166517031,alb,1
lomitapide,aliskiren,0.464925989,cyp3a4,1
quinupristin,asenapine,0.136781637,cyp3a4,1
cyclobenzaprine,dronabinol,0.503716576,cyp3a4,1
prochlorperazine,temazepam,0.599159102,cyp3a4,1
alosetron,nitrazepam,0.450358866,"cyp2e1, cyp3a4",2
lurasidone,fluspirilene,0.478115825,"drd2, htr2a",2
fexofenadine,cyclizine,0.511890344,hrh1,1
buprenorphine,ziprasidone,0.524117133,"cyp3a7, cyp3a4, cyp2d6, cyp3a5, cyp1a2",5
dolutegravir,zomepirac,0.318737078,cyp3a4,1
metamizole,raloxifene,0.231596886,"cyp2b6, cyp3a4",2
permethrin,telithromycin,0.227689586,cyp3a4,1
efavirenz,tolvaptan,0.356766362,cyp3a4,1
sotalol,amoxicillin,0.161670583,alb,1
roxithromycin,oxiconazole,0.444218441,cyp3a4,1
lapatinib,l-tyrosine,0.079581558,csk,1
nitrendipine,acenocoumarol,0.367541052,cyp3a4,1
primidone,aminophylline,0.409863251,"cyp3a4, cyp1a2",2
pioglitazone,ivabradine,0.410597683,cyp3a4,1
risperidone,rizatriptan,0.490892709,"htr2c, htr1a, htr1d",3
methaqualone,delavirdine,0.405792724,cyp3a4,1
tadalafil,betamethasone,0.368981186,cyp3a4,1
nilotinib,simeprevir,0.539361014,cyp3a4,1
caspofungin,simvastatin,0.367801143,cyp3a4,1
romidepsin,dronedarone,0.324729142,cyp3a4,1
tasosartan,chlorphenesin,0.208778799,cyp3a4,1
troglitazone,ropivacaine,0.200401005,"cyp3a4, cyp2b6",2
nifedipine,tipranavir,0.170075484,"cyp3a4, cyp2d6",2
alimemazine,canagliflozin,0.199472678,cyp3a4,1
pravastatin,exemestane,0.463741413,cyp3a4,1
mebendazole,cimetidine,0.429030676,cyp3a4,1
anagrelide,papaverine,0.216037825,"pde2a, pde3a",2
sitaxentan,kaempherol,0.071697009,cyp2c9,1
prazepam,fludiazepam,0.568536609,"gabrg2, gabrd, gabra3, gabra2, gabra5, gabrb3, gabre, gabrr1, gabrr3, gabra1, gabrb1, gabrg1, gabrg3, gabrb2, gabrp, gabrr2",16
epinephrine,paroxetine,0.330515154,cyp2c9,1
terbinafine,linagliptin,0.324189303,cyp3a4,1
panobinostat,felbamate,0.384593257,cyp3a4,1
pindolol,citalopram,0.658917756,"slc6a4, htr1a, cyp2d6",3
aminophylline,orphenadrine,0.489295326,"cyp2e1, cyp3a4",2
diclofenac,antipyrine,0.527785895,"cyp2e1, cyp2c8, cyp2c19, cyp3a4, cyp2b6, cyp1a2, alb, cyp2c9, ptgs1, cyp2c18, ptgs2",11
lorcaserin,darunavir,0.346323348,cyp3a4,1
cholecalciferol,dihydrotestosterone,0.223671561,cyp11a1,1
ranitidine,bupivacaine,0.233203081,"cyp2c19, cyp3a4, cyp2d6, cyp1a2",4
estazolam,levofloxacin,0.32398887,cyp3a4,1
irinotecan,isavuconazonium,0.18828029,cyp3a4,1
sertraline,apremilast,0.432011426,"cyp2c19, cyp3a4, cyp2c9, cyp2d6, cyp1a2",5
mexiletine,digoxin,0.557127376,cyp3a4,1
vorapaxar,dehydroepiandrosterone,0.12660728,cyp3a4,1
paricalcitol,levobupivacaine,0.241859526,cyp3a4,1
bepridil,clozapine,0.390629487,"cyp2d6, kcnh2",2
prednisone,theophylline,0.344117286,cyp3a4,1
clofazimine,sorafenib,0.35307107,cyp3a4,1
dexamethasone,rosiglitazone,0.499999332,"cyp2c8, cyp2c19, cyp2a6, cyp2c9, cyp2d6",5
bupropion,levomilnacipran,0.568698341,"slc6a4, cyp3a4, slc6a2, cyp2d6, cyp2c8",5
amisulpride,thioridazine,0.675947731,"htr7, drd2, htr2a",3
clobazam,clevidipine,0.387243008,"cyp2c19, cyp3a4, cyp2d6",3
vinblastine,brompheniramine,0.102849508,"cyp3a4, cyp2d6",2
succinylcholine,isatin,0.098669279,bche,1
sulfamoxole,lovastatin,0.168852393,cyp2c9,1
isradipine,azimilide,0.552752823,cyp3a4,1
dimethyltryptamine,chlorprothixene,0.50469853,htr2a,1
prazepam,alfentanil,0.438198206,cyp3a4,1
deferasirox,caffeine,0.108195792,cyp3a4,1
rabeprazole,amiodarone,0.377395784,"cyp2c19, cyp1a1, cyp3a4, cyp2c9, cyp2d6, cyp1a2",6
osimertinib,cytarabine,0.37013043,cyp3a4,1
tramadol,alfuzosin,0.45648736,cyp3a4,1
spermine,nitrofural,0.217367494,xdh,1
5'-deoxy-5'-methylthioadenosine,imipramine,0.171325712,adora3,1
rufinamide,darunavir,0.389606614,cyp3a4,1
caspofungin,methaqualone,0.231239446,cyp3a4,1
temazepam,nilutamide,0.248222772,"cyp2c8, cyp2c19, cyp2c9",3
trimethaphan,cinchocaine,0.282072979,bche,1
licofelone,venlafaxine,0.321782109,cyp2c9,1
zonisamide,clotiazepam,0.400790196,"cyp2c19, cyp3a4",2
resveratrol,lansoprazole,0.265941795,"cyp1a1, cyp3a4, cyp1b1, cyp1a2",4
tamsulosin,darifenacin,0.684666311,"cyp3a4, cyp2d6",2
cinacalcet,aldesleukin,0.133331312,cyp3a4,1
carbinoxamine,progesterone,0.125966996,"cyp2c19, cyp3a4, cyp2c9, cyp2d6, cyp2c8",5
sulfanilamide,vinorelbine,0.117434598,"cyp3a4, cyp2d6",2
netupitant,ibrutinib,0.3555543,cyp2d6,1
chlorpromazine,ephedrine,0.387166555,"adra1a, bche",2
nelfinavir,1-(2-phenylethyl)-4-phenyl-4-acetoxypiperidine,0.197472683,cyp2d6,1
sulfamethoxazole,loperamide,0.22667773,"cyp3a4, cyp2c8",2
vorapaxar,cabozantinib,0.465124232,cyp3a4,1
troglitazone,tesmilifene,0.155232447,"cyp1a1, cyp3a4",2
vilanterol,halofantrine,0.321351916,cyp3a4,1
tapentadol,primaquine,0.301022856,cyp2d6,1
pentamidine,bufuralol,0.259825438,cyp2d6,1
nelfinavir,lomustine,0.41577718,"cyp3a4, cyp2d6",2
gemfibrozil,cyclobenzaprine,0.424206149,"cyp3a4, cyp1a2",2
3,4-methylenedioxymethamphetamine,guanadrel,0.162774554,slc6a2,1
fluvastatin,udenafil,0.482546536,"cyp3a5, cyp3a4",2
chloroquine,hydroxychloroquine,0.573614711,"cyp2d6, tlr9",2
desvenlafaxine,raloxifene,0.261834976,cyp3a4,1
ethosuximide,rifabutin,0.362118228,cyp3a4,1
hydralazine,desipramine,0.330235694,cyp3a4,1
genistein,osimertinib,0.222343866,"cyp1a2, egfr",2
dopamine,azelastine,0.118468966,"cyp2c19, cyp1a2, cyp2c9, cyp2d6",4
ondansetron,ergocalciferol,0.205168423,cyp3a4,1
chlorzoxazone,escitalopram,0.337318502,"cyp3a4, cyp2d6",2
pravastatin,norethindrone,0.378069735,"cyp3a4, cyp3a5",2
rutin,naproxen,0.367555398,"akr1c3, cyp2c9, cyp2c8, ptgs2",4
methoxamine,maprotiline,0.383010651,adra1a,1
azithromycin,temozolomide,0.257628109,cyp3a4,1
levofloxacin,meloxicam,0.419716041,cyp3a4,1
vilanterol,ropinirole,0.398922424,cyp3a4,1
imipramine,oxaliplatin,0.237809373,"cyp2e1, cyp1a2",2
artemether,sulfinpyrazone,0.31822392,"cyp3a4, cyp2c9, cyp2b6",3
dasatinib,tg100801,0.39025245,"flt1, kdr, src, flt4, csk",5
pyrazinamide,hexobarbital,0.248210065,"cyp3a4, cyp1a2",2
quinupristin,voriconazole,0.367461631,cyp3a4,1
silodosin,irbesartan,0.541967538,cyp3a4,1
flurazepam,ondansetron,0.504336677,"cyp2e1, cyp3a4",2
eprosartan,clopidogrel,0.421260308,cyp2c9,1
dalfopristin,ritonavir,0.27700057,cyp3a4,1
protriptyline,ixazomib,0.254414069,cyp2d6,1
letrozole,nitrendipine,0.393501408,cyp3a4,1
telmisartan,moclobemide,0.422384404,cyp2c19,1
niacin,umeclidinium,0.270174693,cyp2d6,1
paliperidone,sulfaphenazole,0.320014474,cyp2d6,1
ethopropazine,dimetindene,0.493438741,"chrm1, chrm2",2
anagrelide,albendazole,0.23873005,cyp1a2,1
capsaicin,dicloxacillin,0.095223433,cyp3a4,1
buspirone,olanzapine,0.653444678,"drd2, htr1d, htr2c, htr1a, htr2a, cyp3a4, drd2, htr2a, cyp2d6, htr1a",10
pegvisomant,clorazepate,0.274670873,cyp3a4,1
amiodarone,etravirine,0.36971861,"cyp2c19, cyp3a4, cyp2c9",3
liraglutide,phosphoramidon,0.216465536,mme,1
bufotenine,amphetamine,0.521069709,"slc6a4, maob",2
prochlorperazine,danazol,0.348156757,cyp3a4,1
phentermine,dorzolamide,0.340808588,cyp2c9,1
oxacillin,cefoxitin,0.730440427,slc15a1,1
chlorambucil,methoxyflurane,0.063809528,cyp2d6,1
dantrolene,tetracycline,0.205746242,cyp3a4,1
ponatinib,rifampicin,0.306497882,"cyp3a4, cyp3a5, cyp2c8",3
bosutinib,zalcitabine,0.228722945,cyp3a4,1
quinupristin,mebendazole,0.22334941,cyp3a4,1
chlorphenesin,"5,6-dimethylbenzimidazole",0.133350871,xdh,1
cephalexin,tesmilifene,0.112595385,"cyp3a4, cyp2d6",2
aminophylline,bifonazole,0.26152244,"cyp2e1, cyp3a4",2
aminophenazone,phenylpropanolamine,0.229068499,cyp1a2,1
pranlukast,miconazole,0.313320783,"cyp3a4, cyp2c9",2
camphor,balsalazide,0.17779926,ptgs2,1
diazepam,dopamine,0.386229647,"cyp2c19, cyp1a2, cyp2c9",3
everolimus,ergonovine,0.154123047,cyp3a4,1
tenoxicam,eletriptan,0.476168276,"ptgs1, cyp2c9",2
alogliptin,isradipine,0.539579737,cyp3a4,1
micafungin,tolcapone,0.311892607,comt,1
deferasirox,le-sn38,0.242758619,cyp3a4,1
haloperidol,primaquine,0.320393237,"cyp1a1, cyp3a4, cyp1a2, cyp2d6",4
metronidazole,ticagrelor,0.226032321,cyp3a4,1
zaleplon,theophylline,0.451546904,cyp3a4,1
tacrolimus,prednisolone,0.622050332,cyp3a4,1
pimecrolimus,bisoprolol,0.353618952,cyp3a4,1
cocaine,trifluoperazine,0.200222322,sigmar1,1
prochlorperazine,everolimus,0.308516585,cyp3a4,1
azelastine,clopidogrel,0.345621768,"cyp2c19, cyp3a5, cyp3a4, cyp2c9, cyp2b6, cyp2c8, cyp1a2",7
progesterone,4-androstenedione,0.437177045,"ar, nr1i3, serpina6, shbg",4
mestranol,sulfapyridine,0.287157448,cyp2c9,1
dihydroergotamine,ixazomib,0.211332627,cyp3a4,1
canagliflozin,clopidogrel,0.446580201,cyp3a4,1
dutasteride,olopatadine,0.397482993,cyp3a4,1
phenindamine,clozapine,0.226123144,hrh1,1
fluvastatin,sulfadiazine,0.223270203,"cyp3a4, cyp2c9, cyp2c8",3
panobinostat,bupropion,0.305326474,"cyp3a4, cyp2d6",2
tacrine,zolpidem,0.347709705,cyp1a2,1
pipotiazine,thiothixene,0.499308685,"cyp1a2, htr2a, drd2, cyp2d6, drd1",5
cyclosporine,maprotiline,0.213953769,cyp2d6,1
toremifene,mirtazapine,0.400841959,"cyp3a4, cyp1a2",2
tolazoline,trifluoperazine,0.275534533,adra1a,1
rutin,nortriptyline,0.194866635,"cyp3a4, cyp2c9, cyp2d6, cyp2c8",4
dyphylline,caffeine,0.508852979,"adora1, adora2a, pde4b",3
omeprazole,risperidone,0.373917041,"cyp2d6, cyp3a4",2
sunitinib,udenafil,0.349868636,"cyp3a4, cyp3a5",2
trimethoprim,astemizole,0.298101372,"kcnh2, cyp3a4",2
3,4-methylenedioxymethamphetamine,lovastatin,0.169052477,cyp2d6,1
promethazine,chlorpropamide,0.397380724,cyp2c9,1
flunarizine,remoxipride,0.457415,"drd2, cyp2d6",2
fluoxetine,metyrapone,0.4741834,cyp3a4,1
ranolazine,danazol,0.302788277,cyp3a4,1
oxtriphylline,tegaserod,0.410644098,cyp1a2,1
pheniramine,antazoline,0.569300986,hrh1,1
chlorpromazine,etoposide,0.247569444,"cyp2e1, cyp3a4, cyp1a2, alb, abcb1",5
phenytoin,pergolide,0.364283547,cyp3a4,1
gefitinib,nitrazepam,0.234469136,cyp3a4,1
pseudoephedrine,chlordiazepoxide,0.40601087,cyp2d6,1
dextromethorphan,piroxicam,0.145266586,"cyp2c8, cyp3a4, cyp2c9",3
umeclidinium,nicotinamide,0.170486478,cyp2d6,1
argatroban,venlafaxine,0.347470806,cyp3a4,1
acetazolamide,aripiprazole,0.31851363,cyp3a4,1
troglitazone,atorvastatin,0.618250176,"ugt1a6, cyp2c8, ugt2b7, cyp2c19, cyp3a4, cyp2b6, cyp3a7, cyp2c9, ugt1a3, cyp3a5",10
diethylstilbestrol,dihydroergotamine,0.21554768,cyp3a4,1
gm6001,3-methylpyridine,0.065193507,mmp3,1
mifepristone,bromopride,0.37527372,smpd1,1
galantamine,pazopanib,0.332650326,"cyp3a4, cyp2d6",2
diethylstilbestrol,metyrapone,0.29868954,"cyp2a6, cyp2e1, cyp3a4",3
ondansetron,phendimetrazine,0.409052941,htr1a,1
dihydrocodeine,palbociclib,0.112058472,cyp3a4,1
methadone,ibrutinib,0.267998819,"cyp3a5, cyp3a4, cyp2d6",3
nifedipine,promazine,0.327897333,"cyp3a4, cyp1a2, cyp2c9",3
prednisone,risperidone,0.365777685,cyp3a4,1
bufotenine,molindone,0.539906568,"htr2a, htr1a",2
pegvisomant,raltegravir,0.290431602,cyp3a4,1
dihydrocodeine,orphenadrine,0.464007802,cyp3a4,1
linagliptin,adinazolam,0.359353811,cyp3a4,1
sulfamethazine,paclitaxel,0.137544733,cyp2c9,1
teniposide,azimilide,0.286101244,"cyp3a4, cyp3a5",2
ospemifene,ethanol,0.022939783,"cyp2c19, cyp3a4, cyp2c9, cyp2b6",4
flunitrazepam,caffeine,0.517033403,"cyp2e1, cyp3a4, cyp2c9, cyp1a2",4
pipotiazine,ivabradine,0.072078817,cyp3a4,1
pegvisomant,mibefradil,0.28520038,cyp3a4,1
paramethadione,saquinavir,0.090084447,"cyp3a4, cyp2c9, cyp2c8",3
fingolimod,timolol,0.336324692,cyp2d6,1
norepinephrine,penbutolol,0.373068162,"adrb1, adrb2",2
anagrelide,moclobemide,0.352399457,cyp1a2,1
mirabegron,enalapril,0.454921808,cyp3a4,1
efavirenz,ivacaftor,0.469921715,cyp3a4,1
lumefantrine,olopatadine,0.343467456,cyp3a4,1
diphenhydramine,clopidogrel,0.251202801,"cyp2c19, cyp2c9, cyp2b6, cyp1a2",4
menadione,flutamide,0.231060023,"cyp1a1, cyp1a2",2
nitrofurantoin,cinoxacin,0.668883372,ctrc,1
ac220,nintedanib,0.478048213,flt3,1
estrone,sunitinib,0.085573873,"cyp3a5, cyp3a4",2
zidovudine,ethylmorphine,0.187079615,cyp3a4,1
felodipine,rifampicin,0.301112165,"cyp3a7, cyp3a4, cyp2c9, cyp3a5, cyp2c8",5
nitrofural,cisplatin,0.284550392,xdh,1
indapamide,warfarin,0.436979647,cyp3a4,1
thioridazine,temsirolimus,0.330227096,"cyp3a4, cyp2d6",2
bambuterol,isoprenaline,0.397070212,adrb2,1
vorapaxar,aminoglutethimide,0.249887679,cyp3a4,1
tramadol,enalapril,0.339559893,cyp3a4,1
pipotiazine,dorzolamide,0.188303448,cyp3a4,1
ouabain,meloxicam,0.149036605,ptgs2,1
cevimeline,etoposide,0.182737002,cyp3a4,1
chlorphenesin,rivastigmine,0.31871737,"bche, cyp3a4",2
zidovudine,ximelagatran,0.300304819,cyp2c9,1
amitriptyline,ibuprofen,0.474878956,"cyp2c8, cyp2c19, cyp2c9",3
flunarizine,streptozocin,0.160112541,"cyp1a1, cyp1a2",2
josamycin,pyridostigmine,0.033089375,cyp3a4,1
dihydrocodeine,temozolomide,0.170575933,cyp3a4,1
cocaine,estradiol,0.342203942,"cyp2c8, cyp3a4, cyp3a7, cyp2c9, cyp3a5",5
nitrazepam,etoricoxib,0.407224976,"cyp2e1, cyp3a4",2
cholecalciferol,risperidone,0.096364964,"cyp3a4, cyp2d6",2
amitriptyline,gavestinel,0.318566724,cyp2c9,1
cevimeline,itopride,0.49470641,chrm3,1
orphenadrine,cetirizine,0.564774798,"hrh1, cyp3a4",2
vortioxetine,ketamine,0.46514165,"cyp3a4, cyp2c9, cyp2b6, cyp2c8, htr1a",5
dipivefrin,isatin,0.183005287,"ache, bche",2
captopril,chlorpropamide,0.269522271,alb,1
quazepam,azatadine,0.461596365,cyp3a4,1
rizatriptan,ulipristal,0.325481556,cyp1a2,1
exemestane,warfarin,0.387928755,cyp3a4,1
troleandomycin,alprazolam,0.181920961,"cyp3a4, cyp2c9, cyp3a5",3
at9283,chir-258,0.694034419,"aurkb, aurka",2
diphenhydramine,ulipristal,0.178430302,cyp1a2,1
caspofungin,carbinoxamine,0.093918555,cyp3a4,1
triprolidine,mefloquine,0.37440711,cyp2d6,1
tolazoline,ziprasidone,0.327847235,"hrh1, adra2b, adra1a, htr1d, adra2c, adra2a, htr1b",7
estriol,norethindrone,0.636120825,ar,1
ibuprofen,hydromorphone,0.445182745,"ugt1a9, cyp2c9, ptgs1",3
avanafil,norfloxacin,0.235545602,cyp3a4,1
paclitaxel,pethidine,0.235314039,cyp3a4,1
letrozole,ketobemidone,0.245091097,cyp3a4,1
rosuvastatin,pioglitazone,0.692758656,"cyp2c19, cyp3a4, cyp2c9",3
flucytosine,sulindac,0.218746138,alb,1
ospemifene,letrozole,0.649406848,cyp3a4,1
sunitinib,sb220025,0.18250048,"mapk14, pdpk1, mapk1",3
flurazepam,enflurane,0.373633702,"cyp2e1, gabra1",2
carbamazepine,hexobarbital,0.484263333,"cyp2c19, cyp3a4, cyp2c9, cyp1a2",4
mequitazine,triamcinolone,0.331717014,cyp3a4,1
xylometazoline,sumatriptan,0.453791456,"htr1d, htr1b",2
toremifene,phenytoin,0.349107805,cyp3a4,1
kaempherol,hyperforin,0.444056806,"alox5, ptgs1",2
granisetron,doxorubicin,0.366411328,"cyp3a4, cyp2d6",2
argatroban,clomipramine,0.332790751,cyp3a4,1
ramelteon,dorzolamide,0.438670455,cyp3a4,1
exemestane,"androsta-1,4-diene-3,17-dione",0.427140742,cyp19a1,1
flavopiridol,cobimetinib,0.524520021,map2k1,1
yohimbine,chlorpromazine,0.45307957,"adra1a, adra2a, htr2c, cyp3a4, drd2, htr1a, adra1b, drd2, drd3, cyp2d6, htr2a, htr2b",12
fluvastatin,mevastatin,0.607614379,hmgcr,1
salbutamol,alfentanil,0.427559257,cyp3a4,1
reglixane,bezafibrate,0.519084223,"ppara, pparg",2
chlorphenesin,erythromycin,0.239579803,cyp3a4,1
theobromine,daunorubicin,0.211101753,cyp1a2,1
pyrazinamide,tadalafil,0.232676226,cyp3a4,1
norepinephrine,beta-naphthoflavone,0.036950469,cyp1a2,1
crizotinib,primaquine,0.328945834,cyp3a4,1
cholecalciferol,amlodipine,0.145338679,"cyp1a1, cyp3a4, cyp2c9, cyp2d6, cyp2b6, cyp2c8",6
sertindole,betamethasone,0.202203324,cyp3a4,1
zuclopenthixol,rivastigmine,0.555645813,cyp2d6,1
levonorgestrel,daclatasvir,0.275621129,cyp3a4,1
saquinavir,sumatriptan,0.121960054,alb,1
rofecoxib,dronabinol,0.302453789,"cyp3a4, cyp2c9, ptgs1",3
doxazosin,dapoxetine,0.561605837,htr1a,1
podofilox,perampanel,0.102766964,cyp3a4,1
ethanol,pimecrolimus,-0.01788408,cyp3a4,1
rifaximin,fenofibrate,0.355628987,cyp3a4,1
baclofen,2-phenyl-4h-chromen-4-one,0.028192259,adora3,1
rabeprazole,atazanavir,0.413917221,"cyp3a4, cyp2c9",2
tipranavir,dopamine,-0.03458734,"cyp2c19, cyp2d6",2
erlotinib,dutasteride,0.409344932,"cyp3a4, cyp3a5",2
vrx496,nicotinamide,0.007315614,cyp3a4,1
midazolam,amiodarone,0.386829976,"cyp3a4, cyp3a7, abcb1, cyp3a5",4
pegvisomant,duloxetine,0.306487708,cyp3a4,1
epinastine,rivaroxaban,0.244381661,cyp3a4,1
formoterol,phenylpropanolamine,0.211294418,adrb2,1
haloperidol,tretinoin,0.166503652,"cyp1a1, cyp3a4, cyp3a7, cyp2c9, cyp3a5",5
hydromorphone,escitalopram,0.41248519,"cyp3a4, cyp2d6",2
felodipine,montelukast,0.483515649,"cyp3a4, cyp2c9, cyp2c8",3
paliperidone,maraviroc,0.40856141,cyp3a4,1
alfuzosin,methazolamide,0.410150828,cyp3a4,1
indacaterol,probenecid,0.179667149,cyp3a4,1
furosemide,amprenavir,0.292261024,alb,1
oxymorphone,irinotecan,0.267199481,cyp3a4,1
carbamazepine,ivacaftor,0.314234673,cyp3a4,1
quinacrine,ritonavir,0.238050431,"cyp3a4, cyp3a5",2
quercetin,bosutinib,0.258462938,"hck, src, cdk2",3
ticagrelor,proguanil,0.314824416,cyp3a4,1
thioridazine,dextroamphetamine,0.542231888,"adra1a, adra1b, cyp2d6",3
rosuvastatin,raltegravir,0.418922843,"cyp3a4, cyp2c9",2
bopindolol,metipranolol,0.67579632,"adrb1, adrb2",2
nevirapine,ethanol,0.250229837,"cyp3a4, cyp2c9, cyp2b6, cyp1a2",4
clarithromycin,simvastatin,0.423761648,"cyp2c19, cyp3a7, cyp3a4, cyp3a5",4
apixaban,clobazam,0.435775318,"cyp2c19, cyp3a4",2
debrisoquin,lumefantrine,0.334484221,cyp2d6,1
verapamil,enzalutamide,0.332615381,"cyp2c8, cyp2c19, cyp3a4, cyp2b6, cyp3a5, cyp2c9, cyp2d6",7
posaconazole,doxepin,0.387436947,cyp3a4,1
methylprednisolone,dronabinol,0.198141915,cyp3a4,1
thalidomide,resveratrol,0.34890913,"cyp1a1, ptgs2, ptgs1, cyp1a2",4
clozapine,trimethadione,0.34374385,"cyp2e1, cyp2c8, cyp2c19, cyp3a4, cyp2c9",5
sulfamethoxazole,phenoxybenzamine,0.158062041,cyp3a4,1
simeprevir,bosutinib,0.530439547,cyp3a4,1
cinnarizine,fluvoxamine,0.47214797,"cyp1a1, cyp2d6, cyp2c9, cyp2b6, cyp1a2",5
leflunomide,venlafaxine,0.386684548,cyp2c9,1
brimonidine,modafinil,0.426751262,adra1b,1
ketazolam,sulfinpyrazone,0.308471867,cyp3a4,1
digitoxin,fluconazole,0.312469874,cyp3a4,1
clomipramine,hiip,0.105757134,cyp1a2,1
heptabarbital,picrotoxin,0.276987349,gabra1,1
fluvastatin,ramelteon,0.318892466,"cyp2c19, cyp3a4, cyp1a2",3
romidepsin,naloxegol,0.493291109,"cyp2c19, cyp3a4",2
minaprine,thiethylperazine,0.448766491,"drd2, drd1",2
fulvestrant,tiagabine,0.339838537,cyp3a4,1
tasosartan,fenofibrate,0.375016687,cyp3a4,1
beta-naphthoflavone,methimazole,0.396284145,cyp1a2,1
rofecoxib,phenacetin,0.463327457,"cyp1a2, cyp3a4, cyp2c9, ptgs1",4
dicloxacillin,olanzapine,0.219513665,cyp3a4,1
carteolol,nicergoline,0.623055778,cyp2d6,1
idelalisib,ergocalciferol,0.133618729,cyp3a4,1
verapamil,buspirone,0.388760446,"cyp3a4, cyp3a7, cyp3a5, cyp2d6",4
dantrolene,telaprevir,0.250297138,cyp3a4,1
dalfopristin,dronabinol,0.154948411,cyp3a4,1
ticlopidine,fomepizole,0.393884144,cyp2e1,1
nilotinib,rifapentine,0.375990367,"cyp2c8, cyp3a4, cyp2c9, cyp2d6",4
ketoprofen,nabumetone,0.696128971,"ptgs1, ptgs2",2
rosuvastatin,alogliptin,0.598800013,cyp3a4,1
isothipendyl,benzatropine,0.30273486,hrh1,1
umeclidinium,omeprazole,0.368413496,cyp2d6,1
tinidazole,cabazitaxel,0.283349594,cyp3a4,1
bnp-166,hmpl-004,0.230748551,il1b,1
fluspirilene,moxifloxacin,0.163760081,kcnh2,1
diethylstilbestrol,ezetimibe,0.27252001,cyp3a4,1
phenytoin,sulfadimethoxine,0.38796522,cyp2c9,1
amitriptyline,dacarbazine,0.164312427,"cyp2e1, cyp1a2",2
sorafenib,betaxolol,0.306986957,"cyp1a2, cyp2d6",2
darifenacin,flunisolide,0.372207511,cyp3a4,1
josamycin,tretinoin,-0.017156975,cyp3a4,1
ketorolac,sulfinpyrazone,0.413827593,ptgs1,1
fulvestrant,cabergoline,0.508088506,cyp3a4,1
naproxen,mephenytoin,0.345147084,"cyp2c9, cyp2c8, cyp1a2",3
promethazine,phenylpropanolamine,0.247300214,adra1a,1
aprobarbital,eszopiclone,0.331923527,"gabra3, gabra2, gabra5, gabra1",4
miconazole,levofloxacin,0.472365635,"kcnh2, cyp3a4, cyp1a2",3
glyburide,glucosamine,0.240051923,cyp2c19,1
sitagliptin,cocaine,0.137996596,"cyp3a4, cyp2c8",2
verapamil,bicalutamide,0.363976445,"cyp2c19, cyp3a4, cyp2c9, cyp2d6",4
niacin,astemizole,0.284916388,cyp2d6,1
2-phenylethylamine,nilvadipine,0.157770601,cyp2a6,1
alosetron,triazolopyridine,0.231622166,kcnh2,1
risperidone,flupentixol,0.667658921,"adra1a, drd2, drd1, htr2a, chrm1",5
thiabendazole,desloratadine,0.363927895,"cyp2c9, cyp1a2",2
irinotecan,pimecrolimus,0.236083161,cyp3a4,1
zuclopenthixol,tyramine,0.238810621,"drd2, drd1",2
tiotropium,bupropion,0.46075759,"cyp3a4, cyp2d6",2
quinidine,diazepam,0.515737634,"cyp2e1, cyp2c8, cyp3a4, cyp2b6, cyp1a2, cyp3a7, alb, cyp2c9",8
chlorpromazine,levonordefrin,0.253698011,adra1a,1
mefloquine,cyclophosphamide,0.295358815,"cyp3a4, cyp2d6",2
chlorphenesin,salbutamol,0.240092421,cyp3a4,1
lumefantrine,canagliflozin,0.24947193,cyp3a4,1
hydrocortisone,bisoprolol,0.232295856,cyp3a4,1
buprenorphine,thiamylal,0.421409347,cyp2c9,1
chlorzoxazone,albendazole,0.18896869,"cyp1a1, cyp3a4, cyp1a2",3
indacaterol,dihydroergotamine,0.431439376,cyp3a4,1
methyltestosterone,drospirenone,0.419987364,ar,1
diazepam,piroxicam,0.406746674,"cyp2c8, cyp3a4, cyp2c9, ptgs1",4
mianserin,elvitegravir,0.16264289,cyp3a4,1
ruxolitinib,rifampicin,0.310908492,cyp3a4,1
bicalutamide,hydralazine,0.302609157,cyp3a4,1
minaprine,mibefradil,0.453683121,cyp2d6,1
calcitriol,clomipramine,0.179323522,cyp3a4,1
apixaban,clotrimazole,0.27054177,"cyp2c19, cyp3a4, cyp2c9, cyp2c8, cyp1a2",5
methoxyflurane,etomidate,0.551610117,gabra1,1
doxycycline,teniposide,0.274103795,cyp3a4,1
morphine,orphenadrine,0.415861058,cyp3a4,1
dantrolene,citalopram,0.411841466,cyp3a4,1
rifapentine,darifenacin,0.317108659,"cyp3a4, cyp2d6",2
pilocarpine,ropinirole,0.423090861,cyp3a4,1
dexloxiglumide,oxymorphone,0.513537973,cyp3a4,1
3,4-methylenedioxymethamphetamine,cyclobenzaprine,0.385546486,"htr2a, cyp2d6",2
bupivacaine,atorvastatin,0.21225994,"cyp2c19, cyp3a4, cyp2d6",3
promazine,mephentermine,0.509837345,adra1a,1
efavirenz,mitoxantrone,0.390762408,"abcc2, cyp2d6, cyp3a4",3
zolpidem,isoxicam,0.351666859,ptgs1,1
trichlormethiazide,olsalazine,0.355244305,tpmt,1
cisapride,fulvestrant,0.258478046,cyp3a4,1
nilotinib,alfentanil,0.159469536,cyp3a4,1
bifonazole,bisoprolol,0.296546266,cyp3a4,1
clindamycin,tadalafil,0.218073981,cyp3a4,1
capsaicin,panobinostat,0.147815523,cyp3a4,1
ouabain,atenolol,0.363403671,alb,1
dalfopristin,testosterone,0.046597887,cyp3a4,1
ginkgolide-b,azatadine,0.321359264,ptafr,1
zafirlukast,bl-1020,0.204081658,drd2,1
bevacizumab,muromonab,0.309512662,"c1qc, fcgr2a, fcgr3b, fcgr2c, c1qb, fcgr2b, fcgr3a, c1qa, c1r, fcgr1a",10
ivermectin,azatadine,0.339528391,cyp3a4,1
eplerenone,teniposide,0.155477727,"cyp3a4, cyp3a5",2
vortioxetine,bifonazole,0.265917186,"cyp2c19, cyp3a4, cyp2b6",3
naloxone,lumefantrine,0.135762042,cyp3a4,1
tacrine,rotigotine,0.330716471,cyp1a2,1
norethindrone,tinidazole,0.434034489,cyp3a4,1
atovaquone,diethylstilbestrol,0.196518904,cyp2c9,1
aplidine,alfentanil,0.158132912,cyp3a4,1
toremifene,darifenacin,0.383622603,cyp3a4,1
nadolol,cabergoline,0.423586769,"adrb1, adrb2",2
lisuride,vinblastine,0.251698236,"cyp3a4, cyp2d6",2
indomethacin,glyburide,0.528990152,"cyp2c19, alb, cyp2c9, mdh1",4
temazepam,pazopanib,0.293357558,"cyp2c8, cyp3a4",2
modafinil,artemether,0.332156197,"cyp2c19, cyp3a5, cyp3a4, cyp2c9, cyp2b6",5
losartan,ketazolam,0.145085189,cyp3a4,1
verapamil,acetylcholine,0.381099658,cyp2d6,1
tretinoin,theophylline,0.262148056,"cyp1a1, cyp3a4, cyp2c9, cyp2c8",4
tolvaptan,bosentan,0.563878906,cyp3a4,1
eliglustat,teniposide,0.29222967,cyp3a4,1
verapamil,tetrabenazine,0.425481018,cyp2d6,1
zafirlukast,dronedarone,0.481335388,"cyp3a4, cyp2d6",2
rifapentine,lornoxicam,0.325546805,cyp2c9,1
ziprasidone,bosentan,0.332606392,cyp3a4,1
quercetin,tioguanine,0.132536816,xdh,1
dipivefrin,cinchocaine,0.312894947,bche,1
doxazosin,methotrimeprazine,0.359850473,"adra2b, adra1a, adra1d, adra2c, adra2a, cyp2d6, adra1b",7
econazole,alfentanil,0.142853306,cyp3a4,1
3,4-methylenedioxy-n-ethylamphetamine,asenapine,0.335621756,cyp2d6,1
axitinib,itraconazole,0.438998357,"cyp3a4, cyp3a5",2
grepafloxacin,nilvadipine,0.333674828,"cyp3a4, cyp1a2",2
dezocine,pentazocine,0.707125778,"oprm1, oprk1",2
argifin,allosamizoline,0.539444315,chit1,1
clarithromycin,fluvoxamine,0.313040631,"cyp2c19, cyp3a7, cyp3a4, cyp3a5, cyp1a2",5
lorcaserin,finasteride,0.445385967,cyp3a4,1
droxidopa,phenylpropanolamine,0.280688003,"adra1a, adra2a, adrb1, adrb2",4
teniposide,alimemazine,0.309779076,cyp3a4,1
diazepam,rizatriptan,0.441042746,cyp1a2,1
avanafil,reboxetine,0.426020712,cyp3a4,1
dihydroergotamine,halothane,0.298161146,cyp3a4,1
lansoprazole,fluorescein,0.137829378,cyp1a1,1
mexiletine,hexobarbital,0.46902157,"cyp2e1, cyp3a4, cyp1a2",3
aprepitant,flucloxacillin,0.291288611,cyp3a4,1
tofisopam,mifepristone,0.297382109,"cyp3a4, smpd1",2
ciclesonide,tesmilifene,0.131249739,"cyp2d6, cyp3a4",2
epinephrine,troglitazone,0.255058701,"cyp3a4, cyp2c9",2
amitriptyline,bufotenine,0.440644705,"htr2c, htr1a, htr2a, htr1d, slc6a4",5
ticagrelor,phenoxybenzamine,0.268755263,cyp3a4,1
naltrexone,fentanyl,0.509185116,"oprm1, oprm1, oprk1, oprd1, oprd1",5
eszopiclone,nicotinamide,0.218681577,cyp3a4,1
clomipramine,darunavir,0.308138109,cyp3a4,1
olaparib,udenafil,0.248392927,cyp3a4,1
eletriptan,mebendazole,0.284742035,cyp3a4,1
ivermectin,ramelteon,0.212605068,cyp3a4,1
sevoflurane,rivastigmine,0.24563769,cyp3a4,1
picrotoxin,tretinoin,0.133008169,cyp1a1,1
phenobarbital,isoprenaline,0.265672794,cyp1a1,1
netupitant,oxaprozin,0.442176931,cyp2c9,1
vindesine,fluvoxamine,0.243767907,cyp3a4,1
chloramphenicol,amprenavir,0.266397585,"cyp2c19, alb, cyp3a4, cyp2c9, cyp3a5, cyp2c8",6
propofol,isradipine,0.379033329,cyp3a4,1
rufinamide,chlorphenesin,0.288851711,cyp3a4,1
dexamethasone,tripelennamine,0.346106275,cyp2d6,1
ropinirole,ifosfamide,0.214895186,cyp3a4,1
pegvisomant,ethopropazine,0.125133015,bche,1
ethotoin,metoprolol,0.373618545,cyp2c19,1
chlorphenamine,tolvaptan,0.316508071,cyp3a4,1
sulfanilamide,diclofenamide,0.380156324,"ca3, ca12, ca14, ca9, ca4, ca2, car13, cyp2c9, ca1, ca5a, ca6, ca5b, ca7",13
chlorphenesin,clorazepate,0.323689627,cyp3a4,1
cyanamide,bendroflumethiazide,0.196086916,ca2,1
indacaterol,ambroxol,0.507709441,cyp3a4,1
olodaterol,lumacaftor,0.48717461,"cyp2c8, cyp2c9",2
memantine,etravirine,0.350349564,cyp2c19,1
tasosartan,luliconazole,0.215707858,cyp3a4,1
colchicine,moclobemide,0.296263137,cyp2c9,1
dopamine,bisoprolol,0.158056753,"adrb1, cyp2d6, adrb2",3
methylphenidate,fencamfamine,0.531719308,slc6a3,1
canagliflozin,ruxolitinib,0.407714078,cyp3a4,1
papaverine,huperzine-a,0.40043813,ache,1
tesmilifene,brompheniramine,0.200113656,"hrh1, cyp3a4, cyp2d6",3
loratadine,econazole,0.461526957,cyp3a4,1
metaraminol,flupentixol,0.396605757,adra1a,1
dutasteride,erythromycin,0.202633599,"cyp3a5, cyp3a4",2
nitrazepam,tetrodotoxin,0.101804954,scn1a,1
hydroxychloroquine,telithromycin,0.328111976,cyp2d6,1
cholecalciferol,orphenadrine,0.028719238,"cyp3a4, cyp2b6",2
furosemide,topiramate,0.343602809,ca2,1
pioglitazone,fesoterodine,0.301636287,"cyp3a4, cyp2d6",2
naloxone,ketobemidone,0.433548099,"oprm1, oprd1, oprk1, cyp3a4, cyp2c8",5
probenecid,tazarotene,0.2484237,cyp2c8,1
methsuximide,mephenytoin,0.558309581,cyp2c19,1
diltiazem,vinblastine,0.29644437,"cyp2d6, cyp3a4",2
abacavir,losartan,-0.04586136,ugt1a6,1
labetalol,metoclopramide,0.513411349,cyp2d6,1
olaparib,estradiol,0.21569925,cyp3a4,1
oxycodone,benzphetamine,0.368690662,cyp3a4,1
pergolide,isoprenaline,0.33225149,adra2a,1
tenoxicam,sulindac,0.557651351,"ptgs1, ptgs2",2
flurazepam,chlorphenesin,0.269777517,cyp3a4,1
aminophylline,acetazolamide,0.565360563,cyp3a4,1
flunisolide,amlodipine,0.283848971,cyp3a4,1
exemestane,nortriptyline,0.346494985,cyp3a4,1
oxybutynin,sulfinpyrazone,0.344763248,"cyp3a4, cyp2c8",2
frovatriptan,ropivacaine,0.28436031,cyp1a2,1
ethylmorphine,temsirolimus,0.083541686,"cyp3a7, cyp3a4, cyp2d6",3
trimipramine,terfenadine,0.546960972,"smpd1, cyp3a4, hrh1, cyp2c9, cyp2d6, chrm1",6
valsartan,digoxin,0.46462521,slco1b3,1
clevidipine,fomepizole,0.386540999,cyp2e1,1
ketazolam,indapamide,0.281700883,cyp3a4,1
tipranavir,hydrocodone,0.182243736,"cyp2d6, cyp3a4",2
ivermectin,voriconazole,0.394860772,cyp3a4,1
midazolam,mirtazapine,0.468915858,cyp3a4,1
oxycodone,finasteride,0.379336207,"cyp3a7, cyp3a4, cyp3a5",3
fluoxymesterone,prednisolone,0.533978762,"ar, nr3c1",2
morphine,theophylline,0.431398159,"cyp2c8, cyp3a4, cyp2d6",3
nisoxetine,chloroprocaine,0.217558067,slc6a3,1
clemastine,estradiol,0.127370824,cyp3a4,1
camptothecin,galantamine,0.249120499,ache,1
sulfadiazine,hydromorphone,0.162715746,"cyp3a4, cyp2c9",2
diethylstilbestrol,felbamate,0.233835219,"cyp2e1, cyp3a4",2
rifapentine,biperiden,0.298846923,cyp2d6,1
4-bromo-2,5-dimethoxyamphetamine,propiomazine,0.437777513,htr2a,1
pyridostigmine,cetirizine,0.425771148,cyp3a4,1
prasugrel,ivacaftor,0.319170781,cyp3a4,1
haloperidol,oxaprozin,0.264900701,cyp2c9,1
indoramin,phenylephrine,0.51594314,"adra1a, adra1d, adra1b",3
papaverine,promazine,0.298357603,smpd1,1
lisuride,oxamniquine,0.278078124,cyp2d6,1
chlorphenesin,chlorpromazine,0.380690672,"bche, cyp3a4",2
amonafide,ofloxacin,0.327857552,"top2b, top2a",2
oxaprozin,drospirenone,0.403401153,ptgs2,1
vanoxerine,fosamprenavir,0.286897592,cyp3a4,1
labetalol,buspirone,0.461074783,cyp2d6,1
metronidazole,panobinostat,0.217629513,cyp3a4,1
risperidone,lofexidine,0.509235965,adra2a,1
omeprazole,delavirdine,0.307630198,"cyp2c19, cyp2d6, mdh1, cyp2c9, cyp3a4, cyp2c8, cyp1a2",7
clenbuterol,hmpl-004,0.12814724,tnf,1
sertraline,ciprofloxacin,0.322114464,"cyp3a4, cyp1a2",2
estropipate,ethynodiol,0.498643497,esr1,1
bumetanide,lenalidomide,0.242619775,ptgs2,1
ivermectin,sevoflurane,0.133733206,cyp3a4,1
chlorambucil,domperidone,0.187489862,cyp2d6,1
mexiletine,oxymorphone,0.45823387,"cyp3a4, cyp2d6",2
bicalutamide,daunorubicin,0.332224826,cyp3a4,1
bromocriptine,oxazepam,0.340579248,cyp3a4,1
pilocarpine,paclitaxel,0.227330498,cyp3a4,1
primaquine,astemizole,0.37585289,"cyp3a4, cyp2d6",2
droxidopa,arbutamine,0.258728101,"adrb3, adrb1, adrb2",3
sulfadiazine,pantoprazole,0.377586673,"cyp3a4, cyp2c9",2
tolvaptan,topiramate,0.406866778,cyp3a4,1
formoterol,guanfacine,0.441438786,"cyp2c19, cyp2c9",2
pegvisomant,regorafenib,0.469631136,"cyp2c19, cyp3a4",2
indacaterol,primaquine,0.259348979,cyp3a4,1
teniposide,clorazepate,0.249218486,cyp3a4,1
podofilox,chlorpromazine,0.203282176,cyp3a4,1
carbamazepine,felbamate,0.740317857,"cyp2c19, cyp3a4",2
vardenafil,atorvastatin,0.477779867,"cyp3a4, cyp3a5",2
mexiletine,bepridil,0.72014353,cyp2d6,1
droperidol,nifedipine,0.461146603,kcnh2,1
perhexiline,dronabinol,0.345328605,cyp3a4,1
mexiletine,ergocalciferol,0.205647631,cyp3a4,1
posaconazole,triazolam,0.35160726,cyp3a4,1
idarubicin,zileuton,0.283937873,cyp2c9,1
mestranol,carbamazepine,0.368352985,cyp2c9,1
anastrozole,carmustine,0.269979737,cyp1a2,1
lorcaserin,mexiletine,0.4067281,"cyp3a4, cyp2d6, cyp2b6, cyp1a2",4
scopolamine,cinnarizine,0.462586748,chrm1,1
trimipramine,indalpine,0.672230195,"drd2, slc6a4",2
3,4-methylenedioxymethamphetamine,chlorzoxazone,0.304957798,cyp2d6,1
irbesartan,clenbuterol,0.340543564,cyp1a2,1
pefloxacin,bromocriptine,0.277705132,cyp1a2,1
sulfadimethoxine,lopinavir,0.267581513,cyp2c9,1
chlorpromazine,atenolol,0.454859072,alb,1
naratriptan,fluoxetine,0.471114361,htr1a,1
tolbutamide,sotalol,0.452769538,alb,1
vinorelbine,idarubicin,0.710391162,cyp2d6,1
thiothixene,erythromycin,0.291757613,cyp1a2,1
cinacalcet,tolterodine,0.173908664,"cyp2d6, cyp3a4",2
zafirlukast,maraviroc,0.469187681,cyp3a4,1
raloxifene,vardenafil,0.462767291,cyp3a4,1
prednisone,tofacitinib,0.483851473,"cyp2c19, cyp3a4",2
lumiracoxib,lenalidomide,0.332753639,ptgs2,1
vandetanib,estazolam,0.326694871,cyp3a4,1
ethosuximide,orphenadrine,0.543186922,"cyp2e1, cyp3a4",2
carvedilol,eszopiclone,0.38973246,"cyp3a4, cyp2c9, ptgs1",3
naloxone,pilocarpine,0.435393422,cyp3a4,1
mepivacaine,proparacaine,0.599044367,scn10a,1
ketobemidone,adinazolam,0.536509657,"cyp2c19, cyp3a4",2
beta-d-glucose,antipyrine,0.189693131,ptgs1,1
terbinafine,memantine,0.334161202,cyp2c19,1
nelfinavir,ritonavir,0.855800378,"cyp2c19, abcb1a, cyp3a7, cyp3a5, alb, abcb1, cyp3a4, cyp2c9, cyp2d6, abcb1b, cyp2b6, cyp1a2",12
tropicamide,darifenacin,0.445960536,"chrm4, chrm1, chrm3, chrm2",4
brimonidine,trazodone,0.423345223,"adra1a, adra2a",2
tacrine,galantamine,0.529700556,"ache, bche, chrne, ache",4
dapiprazole,indoramin,0.568307363,"adra1d, adra1a, adra1b",3
vindesine,levomilnacipran,0.23359144,cyp3a4,1
perampanel,aripiprazole,0.638202896,"cyp3a5, cyp3a4",2
cirazoline,methyldopa,0.12592581,adra2a,1
phenprocoumon,flunisolide,0.241019105,cyp3a4,1
sulfapyridine,dopamine,0.060239713,cyp2c9,1
anagrelide,mirtazapine,0.394568558,cyp1a2,1
methylphenobarbital,progabide,0.558240525,gabra1,1
lisuride,mirtazapine,0.601246654,"adra2b, adra2c, adra2a, drd3, htr2c, htr2a, cyp3a4, drd2, cyp2d6, htr1a, htr2b, drd1",12
zalcitabine,perphenazine,0.260220729,"cyp3a4, cyp2c9, cyp2d6",3
ximelagatran,lopinavir,0.26108371,cyp2c9,1
flurandrenolide,norethindrone,0.219396329,nr3c1,1
tolbutamide,zopiclone,0.336476468,"cyp2c9, cyp2c8",2
propafenone,allylestrenol,0.177067182,cyp3a4,1
quinupristin,famciclovir,0.212461569,cyp3a4,1
metyrapone,fomepizole,0.484495977,"cyp2a6, cyp2e1",2
methylergometrine,fenofibrate,0.206277568,cyp3a4,1
metronidazole,nitrazepam,0.27151775,cyp3a4,1
butriptyline,tesmilifene,0.106321177,hrh1,1
ticlopidine,"3,4-methylenedioxy-n-ethylamphetamine",0.15581137,cyp2d6,1
gemfibrozil,aminophenazone,0.368985131,"cyp2c19, cyp3a4, cyp2c9, cyp2c8, cyp1a2",5
testosterone,clonidine,0.358076435,"cyp1a1, cyp3a4, alb, cyp3a5",4
phenobarbital,aniracetam,0.172805331,gria2,1
methimazole,erythromycin,0.360709027,"cyp3a4, cyp2b6, cyp1a2",3
metharbital,secobarbital,0.589456719,"grik2, chrna7, chrna4, gabra3, gabra2, gabra5, gabra6, gria2, gabra1, gabra4",10
prazosin,lisdexamfetamine,0.372606928,adra1b,1
lopinavir,nateglinide,0.355606577,"cyp3a4, cyp2c9, cyp2d6",3
tenofovir,rabeprazole,0.39113491,cyp1a2,1
prazepam,ropivacaine,0.254637334,cyp3a4,1
ketobemidone,nimesulide,0.373837203,ptgs1,1
thiethylperazine,promethazine,0.746473091,drd2,1
zafirlukast,carbamazepine,0.422110339,"cyp2c19, cyp3a4, cyp2c9, cyp2c8, cyp1a2",5
oxcarbazepine,atazanavir,0.431069038,cyp3a4,1
oxamniquine,vortioxetine,0.246622125,cyp2d6,1
clotrimazole,levomilnacipran,0.298118139,"cyp2c8, cyp2c19, cyp3a4, cyp2d6",4
prazosin,dronedarone,0.378350718,"adra1a, adra2c, kcnh2, adra2a, adra1b, adra2b, adra1d",7
busulfan,ritonavir,0.402184769,cyp3a4,1
testosterone,prazepam,0.22210449,cyp3a4,1
ticlopidine,duloxetine,0.45827861,"cyp3a4, cyp2d6, cyp1a2",3
primidone,diclofenac,0.451384363,"cyp2c19, cyp3a4, cyp2c9, cyp2b6, cyp2c8, cyp1a2",6
cholecalciferol,aprepitant,0.127263395,"cyp2c19, cyp3a4, cyp2c9",3
mevastatin,atorvastatin,0.502493726,"hmgcr, hmgcr",2
fluoxymesterone,chlorotrianisene,0.413876071,esr1,1
eplerenone,dapsone,0.222821234,"cyp3a7, cyp3a4, cyp3a5",3
dronabinol,fentanyl,0.416748541,cyp3a4,1
diphenhydramine,tranylcypromine,0.53824647,"cyp2c19, cyp2c9, cyp2d6, cyp1a2",4
indomethacin,amrinone,0.412978274,ctrc,1
aminohippurate,novobiocin,0.20936595,slc22a6,1
ropivacaine,delavirdine,0.248976927,"cyp3a4, cyp2d6, cyp1a2",3
dronabinol,mibefradil,0.260533649,"cyp1a1, cyp3a4",2
zolpidem,ixabepilone,0.177134739,cyp3a4,1
trazodone,prochlorperazine,0.587972321,"cyp3a4, cyp2d6",2
pyrimethamine,vemurafenib,0.437996043,cyp2d6,1
quinupristin,quinidine,0.296778591,cyp3a4,1
resveratrol,dextropropoxyphene,0.092708519,cyp3a4,1
regorafenib,bosentan,0.426892205,"cyp3a4, cyp2c9",2
fluorometholone,alfentanil,0.219630983,cyp3a4,1
celiprolol,thiopental,0.276953994,cyp3a4,1
cilostazol,erlotinib,0.349703386,"cyp3a4, cyp2d6, cyp3a5, cyp1a2",4
temafloxacin,sulindac,0.339154085,cyp1a2,1
propofol,bedaquiline,0.232077258,cyp3a4,1
paricalcitol,pranlukast,0.45282601,cyp3a4,1
nimodipine,sibutramine,0.348509393,cyp3a4,1
conivaptan,ixazomib,0.362080694,cyp3a4,1
progesterone,cimetidine,0.243823512,"cyp2c8, cyp2c19, cyp3a4, cyp1a2, cyp3a7, alb, cyp2c9, cyp2d6, cyp3a5",9
oxazepam,famciclovir,0.189489174,cyp3a4,1
epinephrine,vorapaxar,0.242753043,cyp3a4,1
avanafil,tamsulosin,0.567940028,cyp3a4,1
benzphetamine,cocaine,0.289608969,"slc6a3, cyp3a4",2
clopidogrel,cefradine,0.209499713,cyp3a4,1
rasagiline,warfarin,0.308750419,cyp1a2,1
docetaxel,hexobarbital,0.148205774,cyp3a4,1
zonisamide,vanoxerine,0.347671593,cyp3a4,1
diazepam,diclofenac,0.468763805,"cyp2e1, cyp2c8, cyp2c19, cyp3a4, cyp2b6, cyp1a2, alb, cyp2c9, ptgs1, cyp2c18",10
deferasirox,armodafinil,0.32016055,cyp3a4,1
dolasetron,hydroxyurea,0.269914187,cyp2d6,1
estrone,vanoxerine,0.135804344,cyp3a4,1
pioglitazone,apremilast,0.413063063,"cyp2c19, cyp3a4, cyp2c9, cyp2d6",4
dexfenfluramine,idarubicin,0.116016405,"cyp2c9, cyp2d6",2
methoxsalen,chlorpromazine,0.439315662,"cyp3a4, cyp1a2",2
haloperidol,sulfinpyrazone,0.307811586,"cyp3a4, cyp2c9",2
digitoxin,trimethadione,0.342737884,cyp3a4,1
leflunomide,dextromethorphan,0.101124203,cyp2c9,1
ergocalciferol,reboxetine,0.120697825,cyp3a4,1
iti-007,prochlorperazine,0.362070726,drd2,1
voriconazole,bromazepam,0.374722877,"cyp2c19, cyp3a4",2
gemfibrozil,palonosetron,0.279059817,"cyp3a4, cyp1a2",2
lurasidone,remoxipride,0.697889001,"drd2, htr2a, htr1a",3
chir-258,levodopa,0.18639757,egfr,1
cycloleucine,dehydroepiandrosterone,0.195849849,grin1,1
nitrazepam,phenoxybenzamine,0.210085106,cyp3a4,1
celecoxib,granisetron,0.465723135,"cyp3a4, cyp2d6",2
montelukast,dapagliflozin,0.489122002,"cyp2a6, cyp3a4, cyp2c9",3
dabrafenib,alimemazine,0.272667161,cyp3a4,1
yohimbine,"3,4,5-trimethoxyamphetamine",0.175054022,htr2b,1
tolbutamide,diazepam,0.447971032,"cyp2c19, cyp2c18, alb, cyp2c9, cyp2c8",5
tripelennamine,dextropropoxyphene,0.435472037,cyp2d6,1
benzatropine,miconazole,0.329423461,"cyp2c19, cyp2d6",2
fenfluramine,venlafaxine,0.60447371,"cyp2d6, slc6a4",2
dexamethasone,boceprevir,0.175314537,"cyp3a4, cyp3a5",2
guanethidine,ephedra,0.110717312,slc6a2,1
thalidomide,trimethadione,0.291915355,"cyp2c19, cyp2e1, cyp2c9",3
lomitapide,pravastatin,0.596779603,cyp3a4,1
codeine,quinacrine,0.195175553,"cyp3a4, cyp3a5",2
ixazomib,perphenazine,0.31485184,"cyp2c19, cyp3a4, cyp2c9, cyp2d6, cyp2b6, cyp2c8, cyp1a2",7
etoricoxib,miconazole,0.370224655,"cyp2c19, cyp2e1, cyp3a4, cyp2c9, cyp2d6, cyp1a2",6
flurazepam,enfuvirtide,0.266759125,cyp2e1,1
triazolam,mebendazole,0.252474572,cyp3a4,1
theobromine,meclizine,0.424260398,cyp1a2,1
pergolide,acetazolamide,0.376650233,cyp3a4,1
indomethacin,clevidipine,0.393427465,"cyp2c19, cyp2c9",2
nebivolol,pethidine,0.222958611,cyp2d6,1
thioridazine,ambrisentan,0.309359103,"cyp2c19, cyp3a4",2
ospemifene,cimetidine,0.305112865,"cyp2c19, cyp3a4, cyp2c9",3
escitalopram,alfentanil,0.339415751,cyp3a4,1
bepotastine,benzquinamide,0.180539192,hrh1,1
3,4-methylenedioxy-n-ethylamphetamine,moclobemide,0.299833437,cyp2d6,1
praziquantel,glyburide,0.290834786,"cyp2c19, cyp3a4",2
quercetin,indomethacin,0.412156607,"pparg, alox5, ptgs2, cyp2c9, ptgs1, alox5, ctrc, glo1",8
azelastine,oxprenolol,0.454132109,cyp2d6,1
sonidegib,macitentan,0.181734754,cyp3a4,1
ergotamine,prazosin,0.520577823,"adra2b, adra1a, htr1d, adra1d, adra2a, htr1b, htr1a, adra1b",8
celecoxib,4-methoxyamphetamine,0.047855724,cyp2d6,1
idelalisib,ibuprofen,0.234267109,"cyp2c19, cyp2c8",2
naltrexone,lofentanil,0.391295967,"oprm1, oprk1",2
bromopride,methotrimeprazine,0.514398586,drd2,1
sufentanil,fluconazole,0.302800138,cyp3a4,1
silodosin,alogliptin,0.425291825,cyp3a4,1
phentermine,venlafaxine,0.573514091,"slc6a4, slc6a3, cyp2c9, slc6a2, cyp2d6",5
paroxetine,clemastine,0.490276191,cyp2d6,1
sulfanilamide,tiagabine,0.218752629,cyp3a4,1
pergolide,olopatadine,0.412352983,cyp3a4,1
lomustine,doxepin,0.279646098,"cyp2d6, cyp3a4",2
rofecoxib,bedaquiline,0.231229142,cyp3a4,1
dabrafenib,elvitegravir,0.320287931,cyp3a4,1
fluvoxamine,zalcitabine,0.284473905,"cyp3a7, cyp3a5, cyp3a4, cyp2c9, cyp2d6",5
alimemazine,methylergometrine,0.465749799,cyp3a4,1
sitaxentan,salmeterol,0.376766725,cyp3a4,1
ketobemidone,dapsone,0.288799166,"cyp2c19, ptgs1, cyp3a4, cyp2c9, cyp2c8",5
oxymorphone,roxithromycin,0.262110214,cyp3a4,1
oxycodone,regorafenib,0.320723679,cyp3a4,1
selegiline,lovastatin,0.407175096,"cyp2c19, cyp3a4, cyp2c9, cyp2d6, cyp2c8",5
perhexiline,azithromycin,0.301567064,cyp3a4,1
cyclophosphamide,bosentan,0.30829409,"cyp3a4, cyp2c9",2
brexpiprazole,lumefantrine,0.29373119,"cyp3a4, cyp2d6",2
irinotecan,quetiapine,0.329401105,"cyp3a7, cyp3a5, cyp3a4",3
telaprevir,ramelteon,0.304040381,cyp3a4,1
sulfanilamide,venlafaxine,0.172780278,"cyp2c19, cyp3a4, cyp2c9, cyp2d6",4
mitoxantrone,propranolol,0.222926105,"cyp3a4, cyp2d6",2
azd2563,pseudoephedrine,0.114147174,maoa,1
picrotoxin,eszopiclone,0.262810276,gabra1,1
ponatinib,aprindine,0.367447107,cyp2d6,1
mianserin,arformoterol,0.257566435,cyp2d6,1
antipyrine,glimepiride,0.326492006,cyp2c9,1
eszopiclone,itraconazole,0.299781111,cyp3a4,1
quinethazone,methazolamide,0.210179986,"ca2, ca1",2
etonogestrel,sitagliptin,0.235340302,cyp3a4,1
etonogestrel,tadalafil,0.312218037,cyp3a4,1
tiotropium,glycopyrrolate,0.700139183,"chrm3, chrm2, chrm1",3
quinidine,lomustine,0.296050438,"cyp3a4, cyp2d6",2
bopindolol,clenbuterol,0.425412633,"adrb3, adrb1, adrb2",3
sertraline,cytarabine,0.218062088,cyp3a4,1
amlodipine,bicifadine,0.301900833,cyp2d6,1
pentobarbital,salbutamol,0.307383492,cyp3a4,1
alprazolam,delavirdine,0.38449283,"cyp3a7, cyp3a4, cyp2c9, cyp3a5",4
nevirapine,lornoxicam,0.22998015,cyp2c9,1
argatroban,tretinoin,0.144855451,"cyp3a5, cyp3a4",2
ivermectin,buspirone,0.28653917,cyp3a4,1
tamsulosin,diazepam,0.396548065,cyp3a4,1
codeine,etravirine,0.243661207,cyp3a4,1
nicotine,halofantrine,0.224561322,"kcnh2, cyp2c8, cyp3a4, cyp2d6",4
dihydrocodeine,zileuton,0.35762725,cyp3a4,1
nifedipine,loratadine,0.54673472,"kcnh2, cyp2c8, cyp3a4, cyp2c9, cyp2d6",5
ketobemidone,arformoterol,0.315824998,"cyp2c19, cyp2c9",2
daclatasvir,boceprevir,0.814843808,"cyp3a5, cyp3a4",2
metamizole,regorafenib,0.274324396,"cyp2b6, cyp3a4",2
fingolimod,sphingosine,0.465227399,"sphk2, sphk1",2
levothyroxine,alfentanil,0.184648275,cyp3a4,1
etonogestrel,drospirenone,0.611042713,pgr,1
dalfopristin,vinblastine,0.257528261,cyp3a4,1
suprofen,agomelatine,0.370733354,cyp2c9,1
paclitaxel,azithromycin,0.267067756,cyp3a4,1
tramadol,hydrocodone,0.700435761,"oprm1, oprd1, cyp3a4, cyp2d6",4
daclatasvir,simeprevir,0.869861139,cyp3a4,1
phenelzine,rifapentine,0.326785822,"cyp3a7, cyp3a43, cyp3a4, cyp3a5, cyp2c8",5
telaprevir,chlordiazepoxide,0.245101241,cyp3a4,1
phenacetin,enflurane,0.29862168,cyp2e1,1
ketazolam,phenacetin,0.194666841,cyp3a4,1
vatalanib,l-tyrosine,0.123573884,csk,1
zaleplon,glipizide,0.416852202,cyp3a4,1
adinazolam,asenapine,0.620888738,cyp3a4,1
chlorpromazine,clonazepam,0.555992837,"cyp2e1, cyp3a4",2
vortioxetine,iloperidone,0.660033865,"cyp3a5, htr7, cyp3a4, cyp2d6, htr1a",5
ketoconazole,temsirolimus,0.415071368,"cyp3a5, cyp3a7, cyp2d6, cyp3a4",4
tetryzoline,paliperidone,0.366497104,adra1a,1
rasagiline,tizanidine,0.487797585,cyp1a2,1
crizotinib,quazepam,0.268307469,cyp3a4,1
dantrolene,econazole,0.342851404,cyp3a4,1
nimodipine,zonisamide,0.490321902,cyp3a4,1
methadone,umeclidinium,0.199695398,cyp2d6,1
phenprocoumon,astemizole,0.405409023,cyp3a4,1
efavirenz,dofetilide,0.382066377,cyp3a4,1
halothane,oxiconazole,0.008255961,cyp3a4,1
flunitrazepam,isradipine,0.382802099,cyp3a4,1
grepafloxacin,dextropropoxyphene,0.303132634,cyp3a4,1
timolol,amrinone,0.454847402,adrb1,1
fluconazole,rivastigmine,0.386919049,cyp3a4,1
nicardipine,cerivastatin,0.481931949,"cyp2c8, cyp2c19, cyp3a4, cyp2b6, cyp2c9, cyp2d6, cyp3a5",7
dimetindene,diphenidol,0.57043332,"chrm3, chrm2, chrm1",3
fingolimod,troleandomycin,0.154406611,cyp3a4,1
2',4,4'-trihydroxychalcone,quinacrine,0.123651476,alox5,1
licofelone,lornoxicam,0.515174921,"cyp2c9, ptgs1, ptgs2",3
epoprostenol,glyburide,0.406713712,cyp2c9,1
bromazepam,mequitazine,0.614366115,cyp3a4,1
banoxantrone,phenoxybenzamine,0.196720654,cyp3a4,1
zonisamide,phensuximide,0.461338352,cyp2c19,1
felbamate,clorazepate,0.623749233,cyp3a4,1
dicyclomine,carvedilol,0.319593966,cyp1a1,1
pilocarpine,clevidipine,0.256968022,"cyp2e1, cyp3a4",2
mefloquine,alfentanil,0.27540573,cyp3a4,1
testosterone,pranlukast,0.175640923,"cyp3a4, cyp2c9",2
acrivastine,atazanavir,0.181164308,alb,1
camphor,phenylbutazone,0.333483595,ptgs2,1
hydroxychloroquine,hydroxyurea,0.446907813,cyp2d6,1
etodolac,flurbiprofen,0.565574488,"ugt1a9, cyp2c9, ugt1a3, ptgs1, ugt2b7, ptgs2",6
rolitetracycline,etoposide,0.249589148,cyp3a4,1
fosamprenavir,olopatadine,0.256497169,cyp3a4,1
zolmitriptan,telithromycin,0.406774384,cyp1a2,1
loratadine,dabrafenib,0.390509051,"cyp3a4, cyp2c8",2
bitolterol,asenapine,0.29586122,adrb2,1
pilocarpine,felodipine,0.297799315,cyp3a4,1
buprenorphine,acenocoumarol,0.316770942,"cyp2c19, cyp3a4, cyp2c9, cyp1a2",4
sitaxentan,ethosuximide,0.256288834,cyp3a4,1
morphine,letrozole,0.241349108,cyp3a4,1
enzalutamide,fesoterodine,0.197513706,"cyp3a4, cyp2d6",2
pyridostigmine,sildenafil,0.462384527,cyp3a4,1
procaine,amantadine,0.372740533,grin3a,1
heptabarbital,propofol,0.446172399,gabra1,1
zolpidem,doxorubicin,0.161647649,"cyp3a4, cyp2d6",2
ciprofloxacin,levothyroxine,0.177815836,cyp3a4,1
ambroxol,delavirdine,0.327949904,cyp3a4,1
cholecalciferol,darifenacin,0.011911055,"cyp3a4, cyp2d6",2
propranolol,aminophenazone,0.383693818,"cyp2c19, cyp3a4, cyp1a2, cyp3a7, cyp2d6",5
ranitidine,rifabutin,0.223524022,"cyp3a4, cyp1a2",2
pegvisomant,atomoxetine,0.386388947,"cyp2c19, cyp3a4",2
vandetanib,ramucirumab,0.681924591,kdr,1
capsaicin,ruxolitinib,0.09317354,cyp3a4,1
glutethimide,benzatropine,0.484304927,cyp2d6,1
dalfopristin,sulfinpyrazone,0.268938943,cyp3a4,1
enzalutamide,darunavir,0.40148519,cyp3a4,1
methadone,hesperetin,0.062594773,"oprm1, oprk1, oprd1, cyp1a2",4
calcitriol,clorazepate,0.139238711,cyp3a4,1
haloperidol,duloxetine,0.538555809,"kcnh2, cyp3a4, cyp1a2, cyp2d6, slc6a4",5
carbinoxamine,telmisartan,0.18555605,cyp2c19,1
picrotoxin,fludiazepam,0.25855246,"gabrr1, gabra1",2
ethanol,cabazitaxel,-0.030647448,cyp3a4,1
rifapentine,simvastatin,0.327994443,"cyp3a7, cyp3a4, cyp2c9, cyp2d6, cyp3a5, cyp2c8",6
methadone,dronabinol,0.498442699,"cyp2c19, cyp3a4, cyp2c9",3
flunarizine,propranolol,0.569316988,"cyp1a1, drd2, cyp2d6, cyp1a2",4
estazolam,piperazine,0.358306269,gabrb3,1
dexloxiglumide,tegaserod,0.600641352,cyp2c9,1
bosutinib,zomepirac,0.329038935,cyp3a4,1
halothane,tetracycline,0.145156763,cyp3a4,1
vinorelbine,iloperidone,0.249473808,"cyp2d6, cyp3a4",2
bosutinib,aprepitant,0.466432655,cyp3a4,1
primaquine,brompheniramine,0.114154235,"cyp3a4, cyp2d6",2
acetazolamide,nortriptyline,0.28921194,cyp3a4,1
paramethadione,suprofen,0.227191705,cyp2c9,1
metronidazole,repaglinide,0.29745508,"cyp2c8, cyp3a4",2
phensuximide,clarithromycin,0.116575069,cyp2c19,1
bepridil,atorvastatin,0.504286043,cyp2d6,1
indacaterol,armodafinil,0.491805464,cyp3a4,1
carbamazepine,piroxicam,0.462907241,"cyp3a4, cyp2c9, cyp2c8",3
piperazine,ibrutinib,0.120659854,cyp2d6,1
zolpidem,ziprasidone,0.561354134,"cyp3a7, cyp3a4, cyp2d6, cyp3a5, cyp1a2",5
phenylephrine,levofloxacin,0.175977344,cyp1a2,1
dolasetron,disopyramide,0.509601398,"cyp3a4, kcnh2",2
indomethacin,proguanil,0.198221998,"cyp2c19, cyp2c9",2
pyrazinamide,betaxolol,0.158993847,cyp1a2,1
cefamandole,l-valine,0.153726493,slc15a1,1
primidone,bosutinib,0.328553943,cyp3a4,1
flavoxate,tetracaine,0.374328776,smpd1,1
dexfenfluramine,lumacaftor,0.206431769,"cyp2c19, cyp2c9",2
mirtazapine,metoclopramide,0.570983861,"drd2, drd3, cyp2d6, htr3a",4
oxybutynin,aripiprazole,0.534509823,"chrm3, chrm2, cyp3a4, cyp2d6, cyp3a5, chrm1",6
nisoldipine,quinacrine,0.339758914,"cyp3a4, cyp3a5",2
indinavir,ergonovine,0.064838419,cyp3a4,1
bromodiphenhydramine,clofedanol,0.486524446,hrh1,1
chloramphenicol,rivastigmine,0.074374669,cyp3a4,1
pipotiazine,levodopa,0.265463109,"drd2, cyp2d6, drd1",3
lidocaine,fendiline,0.272138311,smpd1,1
gefitinib,staurosporine,0.360329773,"cdc42bpa, mapk6, stk3, nuak2, map2k6, fgfr4, erbb2, camk1g, clk1, bmpr2, map2k2, pdgfra, tssk1b, stk32c, pak6, akt1, cdc42bpg, nek6, mapkapk5, cdk11a, fyn, gsk3a, wee1, mapk8, ikbke, map4k5, tgfbr1, zap70, eif2ak4, cdk19, cdk5, dclk2, csnk1d, melk, cdk11b, irak3, map2k4, chek1, abl1, mapk14, mapk15, cdk14, dapk1, epha8, pip5k1a, rps6ka1, map3k11, syk, map3k10,…
chlorphenamine,exemestane,0.1984229,cyp3a4,1
nefazodone,boceprevir,0.465704757,"cyp3a4, cyp3a5",2
ondansetron,voriconazole,0.341413052,"cyp3a4, cyp3a7, cyp2c9, cyp3a5",4
methylphenidate,mephenytoin,0.306769687,cyp2d6,1
oxprenolol,levodopa,0.37828137,cyp2d6,1
dipyridamole,roflumilast,0.354130831,pde4a,1
citalopram,metoclopramide,0.484923088,"cyp2d6, chrm1",2
ranitidine,chlorphenesin,0.12013256,cyp3a4,1
etoposide,diethylcarbamazine,0.264835228,ptgs1,1
gemfibrozil,deoxy-bigchap,0.119323978,ppara,1
zolmitriptan,phentermine,0.444242059,"maoa, cyp1a2",2
oxymorphone,aripiprazole,0.379379412,"cyp3a4, cyp2d6",2
aminophenazone,metyrapone,0.493786277,cyp3a4,1
phenazopyridine,mebendazole,0.358023596,"mdh1, ctrc",2
mexiletine,betaxolol,0.518289769,"cyp2d6, cyp1a2",2
troglitazone,ethanol,0.220380286,"cyp1a1, cyp2c19, cyp3a4, cyp2b6, cyp2c9, slc29a1",6
propranolol,paramethasone,0.247859306,cyp3a4,1
aplidine,acetazolamide,0.099498481,cyp3a4,1
tetryzoline,amlodipine,0.347359519,adra1a,1
pilocarpine,miconazole,0.311721072,"cyp2a6, cyp2e1, cyp3a4",3
rutin,hydroxychloroquine,0.128789401,cyp2d6,1
sorafenib,bromocriptine,0.378577153,"cyp1a2, cyp3a4",2
flurazepam,simeprevir,0.1954675,cyp3a4,1
oxaprozin,cimetidine,0.483050839,cyp2c9,1
ajmaline,oxycodone,0.328743929,cyp2d6,1
toremifene,betamethasone,0.305544788,cyp3a4,1
trametinib,azimilide,0.285311244,cyp3a4,1
pravastatin,retapamulin,0.19397088,cyp3a4,1
thymidine-5'-phosphate,methotrexate,0.293204253,tyms,1
tapentadol,desipramine,0.356772697,"cyp2c19, slc6a4, htr3a, slc6a2, cyp2d6",5
erlotinib,retapamulin,0.266739112,cyp3a4,1
promazine,chlorzoxazone,0.588006034,"cyp3a4, cyp1a2",2
chloramphenicol,banoxantrone,0.147688366,cyp3a4,1
netupitant,bufuralol,0.315950763,cyp2d6,1
mepivacaine,ropivacaine,0.815121954,scn10a,1
lapatinib,mephenytoin,0.203348401,"cyp2c8, cyp2c19",2
nitrendipine,colchicine,0.354485629,cyp3a4,1
eletriptan,arformoterol,0.423103097,"cyp2c19, cyp2a6, cyp2c9, cyp2d6",4
dapagliflozin,capecitabine,0.38170183,cyp2c9,1
clozapine,ropivacaine,0.224939904,"cyp3a4, cyp1a2, cyp2d6",3
thiotepa,orlistat,0.182618585,cyp3a4,1
zolpidem,vilazodone,0.579365719,"cyp3a4, cyp2d6",2
celecoxib,hydroxyzine,0.371114993,cyp2d6,1
nilotinib,repaglinide,0.449381277,"cyp2c8, cyp3a4",2
nifedipine,thiamylal,0.438392604,cyp2c9,1
levorphanol,levallorphan,0.839174222,oprm1,1
bumetanide,quinidine,0.548890918,alb,1
ivermectin,zileuton,0.277363111,cyp3a4,1
diethylstilbestrol,quinacrine,0.261714716,cyp3a4,1
modafinil,clemastine,0.506488716,cyp3a4,1
fenfluramine,lopinavir,0.205728735,cyp2d6,1
promazine,methoxyflurane,0.365250922,"cyp3a4, cyp1a2, cyp2c9",3
linagliptin,bupivacaine,0.202274659,cyp3a4,1
cisapride,tofacitinib,0.3364159,"cyp2c19, cyp3a4",2
dihydroergotamine,ramelteon,0.432253275,cyp3a4,1
dinoprostone,hexobarbital,0.155136119,cyp1a2,1
antipyrine,carmustine,0.203752088,cyp1a2,1
vemurafenib,ropinirole,0.360885712,"cyp2d6, cyp3a4, cyp1a2",3
carbamazepine,cabergoline,0.389341304,cyp3a4,1
cisapride,fesoterodine,0.275131608,"cyp3a4, cyp2d6",2
niclosamide,bupropion,0.157231236,"cyp2c9, cyp1a2",2
clorazepate,acetazolamide,0.373338148,cyp3a4,1
metoclopramide,tesmilifene,0.127860398,cyp2d6,1
netupitant,atorvastatin,0.242952307,"cyp2d6, cyp2c9",2
citalopram,fluoxetine,0.88576972,"cyp2c19, hrh1, slc6a2, kcnh2, slc6a4, slc6a4, cyp3a4, cyp2d6, cyp2b6, slc6a3, cyp1a2",11
droxidopa,penbutolol,0.37451411,"adrb1, adrb2",2
mivacurium,olanzapine,0.330672149,"chrm3, chrm2",2
regorafenib,almotriptan,0.406699145,"cyp2c8, cyp2c19, cyp3a4",3
guanethidine,zomepirac,0.18167482,cyp3a4,1
dantrolene,bifonazole,0.23477163,cyp3a4,1
dabrafenib,ruxolitinib,0.60073098,cyp3a4,1
clozapine,codeine,0.377301459,"kcnh2, cyp3a4, cyp2d6",3
sitaxentan,nefazodone,0.427219981,cyp3a4,1
arformoterol,dronabinol,0.362926831,"cyp2c19, cyp2a6, cyp2c9",3
sertindole,ivacaftor,0.357721013,cyp3a4,1
methoxyflurane,famciclovir,0.076065048,cyp3a4,1
cetuximab,alemtuzumab,0.50675034,"fcgr1a, c1qc, fcgr2a, fcgr3b, fcgr2c, c1qb, fcgr2b, c1qa, fcgr3a, c1r",10
paricalcitol,cobimetinib,0.310737123,cyp3a4,1
tamoxifen,dexmethylphenidate,0.148576421,"cyp2d6, ces1",2
flunarizine,riluzole,0.625745381,"cyp1a1, scn2a, cyp1a2",3
rabeprazole,dextropropoxyphene,0.316415658,"cyp3a4, cyp2c9, cyp2d6",3
tropicamide,propiomazine,0.317652154,"chrm4, chrm1, chrm3, chrm2",4
sulfamethazine,oxaprozin,0.327115211,cyp2c9,1
fesoterodine,clomifene,0.25270834,cyp3a4,1
bromocriptine,naproxen,0.260793877,cyp1a2,1
tocainide,ixazomib,0.333498266,cyp1a2,1
capsaicin,ciprofloxacin,0.118787357,"cyp3a4, cyp1a2",2
fexofenadine,benzquinamide,0.158249808,hrh1,1
chlorothiazide,foscarnet,0.420201436,"ca2, ca4, ca1",3
prednicarbate,desonide,0.770323928,nr3c1,1
methimazole,levocetirizine,0.329266017,cyp3a4,1
dexfenfluramine,lomefloxacin,0.100763744,cyp1a2,1
flunitrazepam,methylprednisolone,0.222886556,cyp3a4,1
flavoxate,metixene,0.497715644,"chrm1, chrm2",2
mianserin,podofilox,0.215407422,cyp3a4,1
vindesine,cyclobenzaprine,0.331482921,cyp3a4,1
regorafenib,irinotecan,0.696536757,"ugt1a9, ugt1a6, cyp3a4, cyp2b6",4
pilocarpine,quinidine,0.363608293,"cyp2e1, cyp3a4",2
ibritumomab,alemtuzumab,0.54669973,"fcgr1a, c1qc, fcgr2a, fcgr3b, fcgr2c, c1qb, fcgr2b, c1qa, fcgr3a, c1r",10
metyrapone,clomifene,0.415610875,"cyp2a6, cyp2e1, cyp3a4",3
rifaximin,alfentanil,0.177032786,cyp3a4,1
troglitazone,clemastine,0.32019851,cyp3a4,1
zafirlukast,tegaserod,0.572684273,"cyp2e1, cyp2c9, cyp2d6, cyp2c8, cyp1a2",5
bufuralol,pravastatin,0.296492882,cyp2d6,1
hydrocortisone,aldosterone,0.575316203,"mlr, cyp11b2, nr3c1, pgr, nr3c1, ar, serpina6, cyp11b1, shbg",9
candesartan,cabozantinib,0.391948228,cyp2c9,1
cyclosporine,trifluoperazine,0.322330901,abcb1,1
gefitinib,naproxen,0.291526714,cyp2c9,1
dronabinol,phenylbutazone,0.257936939,"cyp3a4, cyp2c9, ptgs1",3
prednisolone,dextromethorphan,0.209524071,cyp3a4,1
retapamulin,clonidine,0.076194006,cyp3a4,1
candesartan,meloxicam,0.399648711,"cyp2c9, ptgs1, cyp2c8",3
eletriptan,zuclopenthixol,0.563424456,cyp2d6,1
bethanechol,quetiapine,0.200379051,chrm2,1
haloperidol,brompheniramine,0.273531855,"chrm4, cyp2c19, cyp3a4, slc6a4, cyp2c9, cyp2d6, chrm1",7
vindesine,enzalutamide,0.444903648,cyp3a4,1
bupropion,labetalol,0.50892643,"alb, cyp2d6",2
prazepam,rutin,0.210093313,cyp3a4,1
umeclidinium,levomilnacipran,0.444050139,cyp2d6,1
miconazole,ambrisentan,0.353611347,"cyp2c19, cyp3a4",2
sertraline,felodipine,0.451360929,"cyp3a4, cyp2c9, cyp2d6",3
cilostazol,levothyroxine,0.072840644,cyp3a4,1
quinine,diphenhydramine,0.510168206,"cyp2c19, cyp2c9, cyp2d6, cyp1a2",4
carfentanil,dextromethorphan,0.057221862,"oprm1, oprk1, oprd1",3
carbamazepine,raltegravir,0.26821278,"cyp3a4, cyp2c9, cyp1a2",3
paroxetine,cryptenamine,0.150379583,"chrm4, chrm5, chrm3, chrm1, chrm2",5
cyclandelate,l-carnitine,0.246185172,ces1,1
sulfanilamide,prazepam,0.314677977,cyp3a4,1
clofazimine,pentobarbital,0.056264152,cyp3a4,1
ponatinib,sulfinpyrazone,0.32176714,"cyp3a4, cyp2c8",2
cyanamide,l-histidine,0.193091074,ca2,1
prochlorperazine,ergonovine,0.378282779,cyp3a4,1
losartan,axitinib,0.413277721,"cyp2c19, cyp1a2, ugt1a6, cyp3a4, cyp3a5",5
pyrimethamine,mirtazapine,0.39304073,"cyp2c9, cyp2d6, cyp2c8",3
gestodene,sitagliptin,0.312525532,cyp3a4,1
clofazimine,tamoxifen,0.321983639,"abcb1, cyp3a4",2
isoniazid,almotriptan,0.192489373,"cyp2c19, cyp2e1, cyp3a4, cyp2d6, cyp2c8, cyp1a2",6
oxaprozin,resveratrol,0.310164908,"ptgs1, ptgs2",2
nifedipine,cabozantinib,0.30311972,"cyp3a4, cyp2c9",2
vemurafenib,eletriptan,0.357579996,"cyp2d6, cyp3a4",2
pentazocine,anileridine,0.588201365,oprm1,1
deferasirox,rivaroxaban,0.459822011,cyp3a4,1
ergotamine,pomalidomide,0.148216108,"cyp3a4, cyp1a2",2
sulfasalazine,alfentanil,0.119590598,cyp3a5,1
mitoxantrone,levonorgestrel,0.197003732,cyp3a4,1
pentamidine,oxamniquine,0.521989549,cyp2d6,1
isoniazid,phensuximide,0.324368958,cyp2c19,1
prednisolone,solifenacin,0.360425662,cyp3a4,1
methaqualone,palonosetron,0.263349461,cyp3a4,1
cilostazol,carbamazepine,0.289918069,"cyp2c19, cyp3a7, cyp3a4, cyp3a5, cyp1a2",5
tegaserod,vilazodone,0.603677002,cyp2d6,1
sibutramine,dronabinol,0.534454467,cyp3a4,1
ketazolam,citalopram,0.435881136,cyp3a4,1
sertraline,amantadine,0.524148175,maob,1
buprenorphine,phenobarbital,0.163068532,"cyp2c19, cyp3a7, cyp2c18, cyp2a6, cyp3a4, cyp2c9, cyp3a5, cyp2c8, cyp1a2",9
epinastine,udenafil,0.429054433,cyp3a4,1
carbinoxamine,clofibrate,0.204867956,"cyp2e1, cyp3a4, cyp2b6",3
cisapride,levothyroxine,0.206524582,"cyp3a4, cyp2c8",2
nitrendipine,ritonavir,0.40156585,"cyp3a7, cyp3a4, cyp3a5",3
indacaterol,mefloquine,0.274448943,cyp3a4,1
bicalutamide,aminoglutethimide,0.607176554,"cyp2c19, cyp17a1, cyp3a4",3
verapamil,granisetron,0.459494869,"kcnh2, cyp3a4, cyp3a5, cyp2d6",4
digitoxin,nateglinide,0.406535408,cyp3a4,1
procainamide,oxybutynin,0.440972807,cyp2d6,1
tamoxifen,telithromycin,0.287306515,"cyp3a4, cyp1a2, cyp3a7, cyp2d6, cyp3a5",5
morphine,citalopram,0.507953117,"kcnh2, cyp3a4, cyp2d6",3
rufinamide,exemestane,0.409181874,cyp3a4,1
cerivastatin,acetylcholine,0.155157966,cyp2d6,1
cyclophosphamide,levodopa,0.248721881,cyp2d6,1
mebendazole,rivaroxaban,0.298377205,cyp3a4,1
imatinib,cimicoxib,0.079197098,ptgs1,1
l-carnitine,mevastatin,0.238379197,ces1,1
phenelzine,diphenhydramine,0.472793782,cyp2c19,1
cirazoline,moxonidine,0.676214617,"adra2c, adra2a, nisch",3
tipranavir,chlorpropamide,0.175916796,cyp2c19,1
amiodarone,temafloxacin,0.29668979,cyp1a2,1
tenoxicam,tolterodine,0.481565518,cyp2c9,1
labetalol,thioridazine,0.456058374,"adra1a, cyp2d6",2
zaleplon,rotigotine,0.528434973,cyp3a4,1
doxepin,dexmethylphenidate,0.47916275,"slc6a2, cyp2d6, slc6a4",3
tacrine,indalpine,0.237308387,"slc6a4, slc6a3",2
dextrothyroxine,mb07811,0.271336229,thrb,1
pethidine,oxprenolol,0.373359481,cyp2d6,1
vortioxetine,quinidine,0.314180626,"cyp3a4, cyp2c9, cyp2d6, cyp2b6, cyp2c8",5
propranolol,tacrine,0.23656995,cyp1a2,1
abiraterone,dicloxacillin,0.178364876,cyp3a4,1
quinine,fluorometholone,0.234267072,cyp3a4,1
ciclesonide,umeclidinium,0.679584325,cyp2d6,1
naringenin,diclofenac,0.368329316,ptgs2,1
nitrendipine,pantoprazole,0.447166182,cyp3a4,1
palonosetron,clopidogrel,0.366389883,"cyp3a4, cyp1a2",2
clomipramine,simvastatin,0.376159125,"cyp2c19, cyp3a4, cyp2d6",3
desipramine,saxagliptin,0.234356516,cyp3a4,1
cyclosporine,olodaterol,0.240462389,"cyp2c8, cyp2c9",2
paroxetine,dextromethorphan,0.174035328,"cyp2c8, slc6a2, cyp2b6, cyp2c9, cyp2d6, slc6a4",6
diltiazem,lomustine,0.229330954,"cyp2d6, cyp3a4",2
amlodipine,ifosfamide,0.267845079,"cyp2c8, cyp2a6, cyp3a4, cyp2b6, cyp3a7, cyp2c9, cyp3a5",7
haloperidol,chlorphenesin,0.23405423,cyp3a4,1
sertraline,boceprevir,0.376827681,cyp3a4,1
azatadine,venlafaxine,0.40081581,cyp3a4,1
hydroxyzine,palonosetron,0.49451787,cyp2d6,1
ranitidine,maraviroc,0.18540763,cyp3a4,1
fluphenazine,econazole,0.402088379,cyp2e1,1
olodaterol,carbinoxamine,0.321545174,"cyp2c8, cyp2c9",2
minaprine,domperidone,0.433831502,"drd2, cyp2d6",2
remifentanil,eluxadoline,0.231995472,"oprm1, oprk1, oprd1",3
diltiazem,vilanterol,0.318813426,cyp3a4,1
netupitant,gavestinel,0.418041781,cyp2c9,1
risperidone,as-8112,0.092390594,"drd2, drd3",2
aniline,miconazole,0.210610068,cyp2e1,1
rofecoxib,simeprevir,0.268320313,"cyp1a2, cyp3a4",2
pyrazinamide,galantamine,0.238642383,cyp3a4,1
ethylmorphine,hesperetin,0.327288599,oprm1,1
citalopram,bifeprunox,0.45833517,htr1a,1
phentermine,antipyrine,0.276720349,"cyp2c9, cyp2d6, cyp1a2",3
isoniazid,nateglinide,0.322343002,"cyp3a4, cyp2c9, cyp2d6",3
epinastine,fluspirilene,0.296656814,"kcnh2, htr2a",2
bicalutamide,diltiazem,0.342718545,"cyp2c19, cyp2c9, cyp3a4, cyp2d6",4
fluorometholone,indapamide,0.337554669,cyp3a4,1
clarithromycin,methsuximide,0.233398808,cyp2c19,1
efavirenz,vandetanib,0.357238802,cyp3a4,1
protriptyline,atomoxetine,0.575826749,"slc6a4, slc6a2, cyp2d6",3
methoxsalen,methylprednisolone,0.168951341,cyp3a4,1
ropinirole,donepezil,0.616040034,"htr2a, cyp3a4, cyp2d6",3
aprindine,ropinirole,0.351680597,cyp2d6,1
telithromycin,formoterol,0.408787009,cyp2d6,1
vortioxetine,nilutamide,0.2890795,"cyp2c19, cyp2c9, cyp2c8",3
clevidipine,atorvastatin,0.443119149,"cyp2c19, cyp2d6, cyp3a4, cyp2c9",4
niclosamide,pimozide,0.334819435,cyp1a2,1
conivaptan,ciprofloxacin,0.291090006,cyp3a4,1
griseofulvin,levothyroxine,0.097303566,cyp3a4,1
glutethimide,ponatinib,0.231043197,cyp2d6,1
brexpiprazole,metoclopramide,0.4326293,"drd2, cyp2d6",2
nifedipine,tramadol,0.476473477,"cyp3a4, cyp2b6, cyp2d6",3
estrone,picrotoxin,0.085918044,cyp1a1,1
s-methyl-glutathione,indomethacin,0.096694581,glo1,1
vandetanib,d-tyrosine,0.126387934,csk,1
terfenadine,oxiconazole,0.353804257,cyp3a4,1
aminophenazone,carteolol,0.272653102,"cyp3a4, cyp2d6",2
lenvatinib,ambrisentan,0.494795232,cyp3a4,1
tapentadol,clemastine,0.455910059,cyp2d6,1
macitentan,donepezil,0.430131556,cyp3a4,1
sorafenib,pimecrolimus,0.335378987,cyp3a4,1
aprepitant,orphenadrine,0.476984898,cyp3a4,1
avanafil,ifosfamide,0.164731825,cyp3a4,1
naloxone,meloxicam,0.378080906,"cyp3a4, cyp2c8",2
brexpiprazole,atorvastatin,0.340493698,"cyp3a4, cyp2d6",2
cytarabine,asenapine,0.243824016,cyp3a4,1
fluvastatin,retapamulin,0.236415103,cyp3a4,1
fluvastatin,olanzapine,0.396187416,"cyp2c19, cyp3a4, cyp2c9, cyp2d6, cyp1a2",5
bupropion,phenmetrazine,0.555460643,"slc6a3, slc6a2",2
rifabutin,zileuton,0.400193249,"cyp3a4, cyp1a2",2
clotrimazole,ticagrelor,0.225784299,cyp3a4,1
grepafloxacin,azithromycin,0.66385509,"cyp3a4, cyp1a2",2
dexamethasone,tadalafil,0.293172324,cyp3a4,1
physostigmine,diethylcarbamazine,0.273582776,bche,1
melatonin,l-carnitine,0.366957524,mpo,1
phenobarbital,proguanil,0.094443874,"cyp2e1, cyp2c19, cyp3a4, cyp1a2, cyp2c9",5
omeprazole,naproxen,0.480992638,"cyp2c9, cyp2c8, cyp1a2",3
calcitriol,levobupivacaine,0.138543563,cyp3a4,1
bromocriptine,methylergometrine,0.508417961,"cyp3a4, drd1",2
oxtriphylline,proguanil,0.287459231,cyp1a2,1
abacavir,naproxen,0.068253369,ugt1a6,1
famotidine,gliclazide,0.418586932,cyp2c19,1
flurazepam,theophylline,0.436172722,"cyp2e1, cyp3a4",2
lumefantrine,romidepsin,0.373585575,cyp3a4,1
melatonin,theophylline,0.318728673,"cyp1a1, cyp1b1, cyp1a2, cyp2c9",4
cevimeline,regorafenib,0.273757909,cyp3a4,1
indinavir,nortriptyline,0.427989427,"cyp2c19, cyp3a4, cyp2c9, cyp2d6, cyp3a5",5
camptothecin,pazopanib,0.297648556,chek1,1
naringenin,clonidine,0.155665963,oprm1,1
fluphenazine,timolol,0.463002068,cyp2d6,1
terbinafine,eugenol,0.296614496,ptgs1,1
apixaban,linagliptin,0.451940573,cyp3a4,1
lapatinib,dihydrocodeine,0.162258375,cyp3a4,1
zidovudine,ramelteon,0.179244099,"cyp2c19, cyp3a4",2
vindesine,benzphetamine,0.18979283,cyp3a4,1
duloxetine,norfloxacin,0.335360618,"cyp3a4, cyp1a2",2
prednisone,memantine,0.239370255,cyp2c19,1
methoxsalen,alitretinoin,0.427931886,cyp1a2,1
le-sn38,cimetidine,0.181126366,cyp3a4,1
clevidipine,tegaserod,0.404592214,"cyp2d6, cyp2e1, cyp2c9, cyp1a2",4
metamizole,isoflurane,0.25238087,cyp2b6,1
dronabinol,progesterone,0.215948888,"cyp2c19, cyp1a1, cyp2a6, cyp3a4, cyp2c9",5
lenvatinib,raloxifene,0.331220939,"aox1, cyp3a4",2
triazolam,primaquine,0.328755851,cyp3a4,1
minaprine,pramipexole,0.537811915,"htr2c, htr2a, drd2, htr2b, drd1",5
epinephrine,flupentixol,0.218523461,"adra1a, drd1",2
methacholine,pethidine,0.193234156,chrm1,1
vandetanib,ropivacaine,0.213594718,cyp3a4,1
clodronate,halofuginone,0.373498686,mmp2,1
dasatinib,epigallocatechin,0.049798044,met,1
midazolam,cytarabine,0.173400743,cyp3a4,1
mirabegron,temsirolimus,0.445171475,"cyp2d6, cyp3a4",2
ergonovine,alprazolam,0.345359156,cyp3a4,1
cabergoline,dorzolamide,0.418737331,cyp3a4,1
sumatriptan,pramipexole,0.450769477,"htr1d, drd2, htr2a, htr1b, htr1a",5
ezetimibe,tesmilifene,0.110924651,cyp3a4,1
ambroxol,thiotepa,0.220131583,cyp3a4,1
dihydroergotamine,etoricoxib,0.482450685,cyp3a4,1
quazepam,erlotinib,0.261508844,cyp3a4,1
bethanidine,minoxidil,0.531150692,kcnj1,1
probenecid,diphenhydramine,0.449267082,"cyp2c19, cyp2c9",2
methoxsalen,chlorphenesin,0.292632811,cyp3a4,1
memantine,proguanil,0.222947671,cyp2c19,1
netupitant,simvastatin,0.246149134,"cyp2d6, cyp2c9",2
atovaquone,torasemide,0.340542005,cyp2c9,1
lumiracoxib,streptozocin,0.069845502,cyp1a2,1
simeprevir,desipramine,0.173417904,"cyp3a4, cyp1a2",2
aprindine,nicergoline,0.47958461,cyp2d6,1
methylphenobarbital,guanfacine,0.346727855,cyp2c19,1
lomustine,ergocalciferol,0.192194072,cyp3a4,1
etodolac,desloratadine,0.559158203,cyp2c9,1
eletriptan,eszopiclone,0.625280912,"cyp3a4, cyp2c9, ptgs1",3
ixabepilone,allylestrenol,0.162243651,cyp3a4,1
warfarin,levofloxacin,0.414944936,"alb, cyp3a4, cyp1a2",3
aplidine,tesmilifene,0.184257475,cyp3a4,1
palonosetron,4-methoxyamphetamine,0.090007634,cyp2d6,1
estropipate,rifapentine,0.130428324,"cyp3a4, cyp2c9",2
celiprolol,metipranolol,0.640027175,"adrb1, adrb2",2
guanethidine,amlodipine,0.388313286,cyp3a4,1
zonisamide,lamotrigine,0.820444231,"scn4a, scn2a, aqp4",3
streptokinase,duramycin,0.172044281,pla2g4a,1
epigallocatechin,5-methylbenzimidazole,0.224507956,xdh,1
dasatinib,benzamidine,0.155987788,csnk2a1,1
regorafenib,pimecrolimus,0.34692442,cyp3a4,1
pethidine,cetirizine,0.406877838,"kcnh2, cyp3a4",2
quazepam,glyburide,0.274984654,"cyp2c19, cyp3a4, cyp2c9",3
olanzapine,zopiclone,0.52021269,"cyp3a4, cyp2c9, gabra1",3
eliglustat,cinacalcet,0.293451835,"cyp2d6, cyp3a4",2
griseofulvin,rasagiline,0.219641411,cyp1a2,1
melatonin,flecainide,0.192607924,cyp2c9,1
pantoprazole,ezetimibe,0.459205879,cyp3a4,1
eliglustat,bufuralol,0.235925749,cyp2d6,1
hydromorphone,nicotinamide,0.166254566,"cyp3a4, cyp2d6",2
matuzumab,mln-518,0.5136559,egfr,1
digitoxin,dronabinol,0.282564621,cyp3a4,1
hydrocortisone,repaglinide,0.286067835,"cyp2c8, cyp3a4",2
pazopanib,ivabradine,0.388032121,cyp3a4,1
budesonide,estazolam,0.292933242,cyp3a4,1
alogliptin,aripiprazole,0.464907687,"cyp2d6, cyp3a4",2
droxidopa,bromocriptine,0.290110769,"adra2b, adra1a, adra1d, adra2c, adra2a, adra1b",6
papaverine,desipramine,0.255902092,smpd1,1
epinephrine,mibefradil,0.266320547,"cyp3a4, cyp1a2",2
furosemide,phenylbutazone,0.464060195,alb,1
sevoflurane,clarithromycin,0.22582372,cyp3a4,1
paliperidone,raltegravir,0.316141489,"cyp3a4, cyp2d6",2
azatadine,risperidone,0.356665854,"hrh1, cyp3a4",2
dihydrocodeine,tretinoin,0.150322314,cyp3a4,1
matuzumab,vandetanib,0.599879186,egfr,1
rifapentine,dextromethorphan,0.113678009,"cyp3a7, cyp3a4, cyp2c9, cyp2d6, cyp3a5, cyp2c8",6
procainamide,tranylcypromine,0.42663996,cyp2d6,1
etonogestrel,vinblastine,0.129069102,cyp3a4,1
fexofenadine,caffeine,0.403075838,cyp2d6,1
isoniazid,hiip,0.122650156,cyp1a2,1
minocycline,atenolol,0.272566316,alb,1
sulfasalazine,zaleplon,0.225123355,cyp3a5,1
viloxazine,tramadol,0.547609337,"slc6a4, slc6a2",2
fosamprenavir,triamcinolone,0.22353359,cyp3a4,1
sunitinib,acenocoumarol,0.363887578,cyp3a4,1
rosuvastatin,cyclobenzaprine,0.282904361,cyp3a4,1
desipramine,apomorphine,0.481769247,"adra2a, htr2c, drd2, htr1a, htr2a",5
lucanthone,valrubicin,0.389281319,top2a,1
phentermine,clomifene,0.349358132,cyp1a2,1
dolasetron,deferasirox,0.420113515,cyp3a4,1
nitrazepam,rifaximin,0.32685357,cyp3a4,1
posaconazole,delavirdine,0.497021545,cyp3a4,1
penbutolol,pirbuterol,0.616153021,"adrb1, adrb2",2
galantamine,erythromycin,0.194959294,cyp3a4,1
encainide,formoterol,0.439554805,cyp2d6,1
apraclonidine,lofexidine,0.48807053,adra2a,1
chloroquine,ofloxacin,0.402995123,kcnh2,1
dopamine,methotrimeprazine,0.272341156,"drd2, cyp1a2, drd1, drd3, cyp2d6, drd4, drd5",7
toremifene,pyridostigmine,0.23876229,cyp3a4,1
vorapaxar,colchicine,0.252551059,cyp3a4,1
telithromycin,nortriptyline,0.356999887,"cyp3a4, cyp2d6, cyp3a5, cyp1a2",4
anastrozole,acetazolamide,0.241194099,cyp3a4,1
alosetron,sparfloxacin,0.28887842,kcnh2,1
exemestane,pyridostigmine,0.255389869,cyp3a4,1
methimazole,methazolamide,0.393580875,"cyp2c19, cyp2e1, cyp3a4, cyp2c9, cyp2d6",5
levothyroxine,benzoxazinorifamycin,0.085218034,cyp3a4,1
fingolimod,fosphenytoin,0.2594026,cyp3a4,1
tipranavir,artemether,0.245149878,"cyp2c19, cyp2d6, cyp3a4",3
mifepristone,difluprednate,0.234107831,nr3c1,1
fesoterodine,apremilast,0.284026701,"cyp3a4, cyp2d6",2
alogliptin,benzatropine,0.296211429,cyp2d6,1
gliquidone,glipizide,0.765421807,abcc8,1
gefitinib,ergonovine,0.165730206,cyp3a4,1
lomitapide,progesterone,0.085180322,cyp3a4,1
3,4-methylenedioxymethamphetamine,clomipramine,0.521069149,"slc6a4, htr2c, htr2a, slc6a2, cyp2d6, htr2b",6
menadione,ketoconazole,0.30238696,"cyp1a1, cyp2a6, cyp1a2",3
prednicarbate,naringenin,0.177220004,nr3c1,1
vanoxerine,daclatasvir,0.341546689,cyp3a4,1
modafinil,etravirine,0.359739124,"cyp2c19, cyp3a4, cyp2c9",3
fluvastatin,isoflurane,0.118882821,cyp2b6,1
etoricoxib,eszopiclone,0.503410864,"cyp3a4, cyp2c9, ptgs1",3
ondansetron,clozapine,0.500801717,"cyp2e1, kcnh2, cyp3a4, htr1a, cyp1a2, drd2, cyp2c9, htr1b, cyp2d6, htr3a",10
camptothecin,imipenem,0.192784015,alb,1
trichlormethiazide,hydroxyurea,0.188628959,"ca5a, ca4, ca9, ca2, ca1",5
clindamycin,cabazitaxel,0.235269858,cyp3a4,1
haloperidol,tinidazole,0.203646507,cyp3a4,1
lofentanil,pentazocine,0.589610041,"oprm1, oprk1",2
paricalcitol,tiagabine,0.19296745,cyp3a4,1
celecoxib,diazepam,0.330688097,"cyp3a4, cyp2c9, ptgs1",3
chlorpromazine,pseudoephedrine,0.361082126,"adra1a, adra2a, cyp2d6, slc6a4",4
sevoflurane,parecoxib,0.362243044,cyp3a4,1
ranitidine,carteolol,0.233105643,"cyp3a4, cyp2d6",2
fluvastatin,dantrolene,0.318642103,cyp3a4,1
tolterodine,famciclovir,0.253561806,cyp3a4,1
tiagabine,dapsone,0.286609787,cyp3a4,1
zonisamide,pilocarpine,0.414926715,cyp3a4,1
tipranavir,benzoxazinorifamycin,0.354562718,cyp3a4,1
sertraline,atomoxetine,0.708268252,"cyp2c19, slc6a4, slc6a4, slc6a3, cyp3a4, slc6a2, cyp2d6, slc6a3",8
dopamine,domperidone,0.458658767,"drd1, drd2, cyp1a2, drd2, drd3, cyp2d6",6
naproxen,guanfacine,0.309644324,cyp2c9,1
pioglitazone,nateglinide,0.598423258,"pparg, cyp3a4, cyp2c9, cyp2d6, ptgs1",5
ampicillin,ponatinib,0.080187021,tek,1
2-chloro-5-nitro-n-phenylbenzamide,rosiglitazone,0.307523809,pparg,1
cholecalciferol,duloxetine,-0.010214285,"cyp3a4, cyp2d6",2
clomipramine,norfloxacin,0.305209585,"cyp3a4, cyp1a2",2
ethanol,alprazolam,0.467314491,"cyp3a4, gabra2, cyp2c9, gabra3, gabra5, gabra1",6
axitinib,dapagliflozin,0.58812923,"cyp3a4, cyp1a2",2
glycerol,tranylcypromine,0.099422836,cyp2e1,1
podofilox,sertindole,0.103991856,cyp3a4,1
busulfan,donepezil,0.213702029,cyp3a4,1
metocurine,nicotine,0.243307787,chrna2,1
celecoxib,methaqualone,0.291638763,cyp3a4,1
thiamylal,aprobarbital,0.49076296,gabra1,1
nefazodone,vemurafenib,0.366399959,"cyp3a4, cyp2d6",2
arformoterol,atomoxetine,0.356148886,"cyp2c19, cyp2d6",2
talsupram,viloxazine,0.639618898,"slc6a3, slc6a4",2
oxiconazole,solifenacin,0.304293589,cyp3a4,1
3-isobutyl-1-methylxanthine,vardenafil,0.32995137,"pde5a, pde9a, pde6g, pde2a",4
prasugrel,aldesleukin,0.264538144,cyp3a4,1
omeprazole,biotin,0.156071434,cyp1b1,1
cisplatin,nortriptyline,0.138181004,cyp2c9,1
selegiline,dapagliflozin,0.438599918,"cyp2a6, cyp3a4, cyp2c9, cyp2d6, cyp1a2",5
yohimbine,risperidone,0.34989201,"adra1a, adra2c, adra2a, htr2c, cyp3a4, drd2, htr1a, adra1b, adra2b, drd2, drd3, cyp2d6, htr2a, htr2b, htr1d, htr2a",16
brexpiprazole,lercanidipine,0.430109457,"cyp3a4, cyp2d6",2
methyltestosterone,vardenafil,0.299806153,cyp3a4,1
ticlopidine,estazolam,0.363937454,cyp3a4,1
verapamil,pyrimethamine,0.360300557,"cyp2c8, cyp2c9, cyp2d6",3
glyburide,erythromycin,0.303943472,"alb, cyp3a4, kcnh2",3
amitriptyline,pyrazinamide,0.281135303,"cyp3a4, cyp1a2",2
dolutegravir,carvedilol,0.337044915,cyp3a4,1
modafinil,pseudoephedrine,0.460090671,slc6a3,1
methysergide,dexfenfluramine,0.413799798,htr2c,1
elsamitrucin,lomefloxacin,0.287825244,top2a,1
reserpine,rifampicin,0.273773118,cyp3a5,1
enfuvirtide,tofacitinib,0.425768479,cyp2c19,1
bupivacaine,nortriptyline,0.328018506,"cyp2c19, cyp3a4, cyp2d6, cyp1a2",4
artemether,irinotecan,0.431971395,"cyp3a5, cyp3a4, cyp2b6",3
yohimbine,propericiazine,0.319191452,"adra2a, adra1b",2
dexloxiglumide,treprostinil,0.342951514,cyp2c9,1
ergotamine,mmda,0.107392594,"htr2a, slc6a2",2
sulfadimethoxine,acetaminophen,0.394440833,cyp2c9,1
desvenlafaxine,chlorpromazine,0.366633995,"slc6a4, cyp3a4",2
tamsulosin,clozapine,0.399987944,"adra1a, cyp3a4, cyp2d6, adra1b",4
tramadol,pimecrolimus,0.260321715,cyp3a4,1
artemether,vinblastine,0.364756433,"cyp3a4, cyp2d6",2
iti-007,rolicyclidine,0.253118169,drd2,1
rabeprazole,nilvadipine,0.437782377,"cyp2c19, cyp3a4, cyp2c9, cyp1a2",4
nifedipine,quetiapine,0.395674654,"cyp3a4, cyp3a7, cyp2d6, cyp3a5",4
tiotropium,ifosfamide,0.244692083,cyp3a4,1
ciclesonide,armodafinil,0.455516751,cyp3a4,1
vilanterol,le-sn38,0.281862265,cyp3a4,1
cethromycin,nefazodone,0.351262256,cyp3a5,1
palbociclib,darifenacin,0.33069655,cyp3a4,1
udenafil,alprazolam,0.442233895,"cyp3a5, cyp3a4",2
memantine,bromopride,0.351563675,drd2,1
levobupivacaine,saquinavir,0.104219376,cyp3a4,1
diethylstilbestrol,fluvoxamine,0.231858429,"cyp2e1, cyp3a4, cyp2c9",3
citalopram,temazepam,0.489094786,"cyp2c19, cyp3a4, cyp2b6",3
tacrine,guanadrel,0.140848671,slc6a2,1
sulfapyridine,eszopiclone,0.215663211,cyp2c9,1
zolpidem,metoprolol,0.401122399,"cyp2c19, cyp2d6",2
nitrazepam,promazine,0.649195564,cyp3a4,1
estrone,acenocoumarol,0.181907286,"cyp3a4, cyp2c9, cyp1a2",3
tadalafil,armodafinil,0.441921424,cyp3a4,1
benzoxazinorifamycin,bromazepam,0.310227849,cyp3a4,1
amoxicillin,luliconazole,0.165622799,cyp2c19,1
chlorphenesin,bromazepam,0.363804183,cyp3a4,1
loratadine,bromopride,0.44066842,smpd1,1
alclometasone,isavuconazonium,0.16692021,cyp3a4,1
frovatriptan,buspirone,0.419590447,"htr1a, htr1d",2
diazepam,econazole,0.290254533,"cyp2e1, cyp3a4",2
benzphetamine,econazole,0.346498102,cyp3a4,1
tiotropium,ngx267,0.281120384,chrm1,1
estrone,afimoxifene,0.312419743,"esr2, esr1",2
norvaline,l-citrulline,0.415545427,otc,1
sitaxentan,teniposide,0.137607342,"cyp2c19, cyp3a4, cyp2c9",3
desvenlafaxine,clorazepate,0.449051866,cyp3a4,1
3-chlorophenol,tamoxifen,0.04910339,ar,1
vortioxetine,cabozantinib,0.414817073,"cyp3a4, cyp2c9",2
pravastatin,enalapril,0.647121202,cyp3a4,1
panobinostat,eletriptan,0.343164579,"cyp3a4, cyp2d6",2
chloroquine,proguanil,0.651350288,"cyp3a4, cyp2d6",2
josamycin,paclitaxel,-0.007095722,cyp3a4,1
amodiaquine,fluconazole,0.486028664,cyp2c9,1
menadione,azathioprine,0.213659353,xdh,1
gemfibrozil,lenvatinib,0.400276463,cyp3a4,1
montelukast,cefradine,0.241939913,cyp3a4,1
yohimbine,flupirtine,0.466441581,adra2a,1
finasteride,saxagliptin,0.414717271,"cyp3a4, cyp3a5",2
tolcapone,tranylcypromine,0.648753008,cyp2c9,1
dolasetron,clonidine,0.435807993,"cyp3a4, cyp2d6",2
griseofulvin,flunisolide,0.366998536,cyp3a4,1
pentamidine,fosphenytoin,0.377642056,"cyp2c19, cyp3a4, cyp2c8",3
mirabegron,clindamycin,0.219985713,cyp3a4,1
leflunomide,lopinavir,0.25743222,"cyp2c9, cyp1a2",2
efavirenz,hiip,0.134255986,cyp1a2,1
methoxsalen,pyridoxine,0.287330086,cyp1a1,1
indapamide,norfloxacin,0.34917671,cyp3a4,1
linagliptin,raloxifene,0.414245384,cyp3a4,1
eszopiclone,lopinavir,0.244578264,"cyp3a4, cyp2c9",2
dabrafenib,felodipine,0.325404909,"cyp2c8, cyp3a4",2
hydrocodone,promethazine,0.51171702,cyp2d6,1
levobupivacaine,betamethasone,0.386829074,cyp3a4,1
dronedarone,eszopiclone,0.398583404,cyp3a4,1
clodronate,3-methylpyridine,0.079826611,mmp3,1
silodosin,cimetidine,0.416648187,cyp3a4,1
quercetin,phenprocoumon,0.270941748,"cyp2c8, cyp2c9",2
sulfapyridine,etoricoxib,0.436884216,cyp2c9,1
salbutamol,digoxin,0.501185829,cyp3a4,1
clotrimazole,solifenacin,0.367279333,cyp3a4,1
carmustine,proguanil,0.255747094,cyp1a2,1
morphine,ambrisentan,0.184206423,"ugt2b7, cyp3a4, ugt1a3",3
dacarbazine,caffeine,0.04550814,"cyp1a1, cyp2e1, cyp1a2",3
paclitaxel,isavuconazonium,0.138684111,cyp3a4,1
memantine,domperidone,0.421604553,"drd2, cyp2b6",2
chlorphenesin,rifabutin,0.217840192,cyp3a4,1
tiotropium,sulfinpyrazone,0.337093862,cyp3a4,1
loratadine,nateglinide,0.49577183,"cyp3a4, cyp2c9, cyp2d6",3
zaleplon,flunitrazepam,0.741671618,"tspo, cyp3a4",2
sonidegib,bifonazole,0.110275524,cyp3a4,1
estropipate,docetaxel,0.237216182,cyp3a4,1
gemifloxacin,doxorubicin,0.301171884,top2a,1
fenfluramine,aminophenazone,0.272332909,cyp2d6,1
propranolol,luliconazole,0.165843414,"cyp2c19, cyp3a4",2
rifapentine,metoclopramide,0.238595172,cyp2d6,1
ibrutinib,clomifene,0.354806719,cyp3a4,1
busulfan,aliskiren,0.272425783,cyp3a4,1
testosterone,chlordiazepoxide,0.249608885,cyp3a4,1
vortioxetine,delavirdine,0.35974657,"cyp2c19, cyp3a5, cyp3a4, cyp2c9, cyp2d6, cyp2c8",6
rimonabant,docetaxel,0.24033945,cyp3a4,1
doxepin,atorvastatin,0.295891889,"cyp2c19, cyp3a4, cyp2c9, cyp2d6",4
docetaxel,raloxifene,0.376379397,cyp3a4,1
leflunomide,telithromycin,0.407790125,cyp1a2,1
maraviroc,bromocriptine,0.325071304,cyp3a4,1
vortioxetine,promazine,0.377139925,"cyp2c19, cyp3a4, cyp2c9",3
ciclesonide,desonide,0.515294518,nr3c1,1
methoxsalen,dicyclomine,0.206894489,cyp1a1,1
testosterone,nitroprusside,0.083226362,cyp1a1,1
eliglustat,glyburide,0.242120991,cyp3a4,1
losartan,diclofenamide,0.27068087,cyp2c9,1
beta-naphthoflavone,protriptyline,0.314932581,adora3,1
m-cresol,rivastigmine,0.121112608,ache,1
estazolam,mebendazole,0.300936032,cyp3a4,1
leflunomide,ofloxacin,0.379444378,cyp1a2,1
granisetron,ezetimibe,0.300848881,cyp3a4,1
capsaicin,calcipotriol,0.258465682,mpo,1
butyrylthiocholine,procaine,0.323976642,bche,1
dalfopristin,panobinostat,0.22933767,cyp3a4,1
telmisartan,azelastine,0.399144188,cyp2c19,1
cholecalciferol,fluorometholone,0.088331333,cyp3a4,1
toremifene,dexmedetomidine,0.239284496,"cyp1a1, cyp1a2",2
sulfathiazole,ketoconazole,0.312952558,cyp19a1,1
lidocaine,quinidine,0.552449769,"cyp2c8, cyp3a4, scn5a, cyp2b6, cyp1a2, cyp3a7, alb, cyp2c9, cyp2d6, scn5a",10
argatroban,nevirapine,0.288111856,"cyp3a5, cyp3a4",2
probenecid,furosemide,0.646349738,slc22a8,1
permethrin,felbamate,0.238964726,cyp3a4,1
menadione,imiquimod,0.123010113,cyp1a2,1
diclofenac,azithromycin,0.39803328,"cyp3a4, cyp1a2",2
metronidazole,thiamylal,0.187610112,cyp2c9,1
leflunomide,disulfiram,0.347249213,cyp2c9,1
vancomycin,oxprenolol,0.182285997,alb,1
idelalisib,ethosuximide,0.27610148,cyp3a4,1
pindolol,nicotine,0.377228797,cyp2d6,1
dolutegravir,miconazole,0.351164854,cyp3a4,1
indapamide,estradiol,0.233313899,cyp3a4,1
atomoxetine,tiagabine,0.636258269,cyp3a4,1
artemether,allylestrenol,0.278207113,cyp3a4,1
rotigotine,retapamulin,0.234021879,cyp3a4,1
thiotepa,sulfamethoxazole,0.257210212,cyp3a4,1
digitoxin,azatadine,0.29107926,cyp3a4,1
dihydrotestosterone,etretinate,0.305657,cyp19a1,1
flurbiprofen,icosapent,0.101792246,"ptgs1, ptgs2",2
cisplatin,azathioprine,0.313785475,"gstm1, xdh",2
ropinirole,propericiazine,0.454337995,"drd1, adra2a",2
aplidine,oxaliplatin,0.446920968,cyp2e1,1
argatroban,ziprasidone,0.364599661,"cyp3a5, cyp3a4",2
idelalisib,thiopental,0.162511487,cyp3a4,1
flupentixol,solifenacin,0.45913743,chrm1,1
cabozantinib,capecitabine,0.548425527,cyp2c9,1
rivaroxaban,galantamine,0.310400191,cyp3a4,1
sufentanil,grepafloxacin,0.29340868,cyp3a4,1
diphenylpyraline,sgs742,0.078751344,hrh1,1
metamizole,ulipristal,0.15350785,cyp3a4,1
reboxetine,cetirizine,0.45777214,cyp3a4,1
thiabendazole,carvedilol,0.208830468,"cyp1a1, cyp2c9, cyp1a2",3
apixaban,ofloxacin,0.314698226,cyp1a2,1
caspofungin,sitagliptin,0.318753836,cyp3a4,1
teniposide,pantoprazole,0.27395807,"cyp2c19, cyp3a4, cyp2c9",3
mitoxantrone,valsartan,0.263261228,abcc2,1
estropipate,estazolam,0.188335725,cyp3a4,1
methyltestosterone,imatinib,0.065828636,cyp3a4,1
sulconazole,furosemide,0.167014763,mdh1,1
armodafinil,pazopanib,0.399337665,"cyp3a4, cyp1a2",2
cyclophosphamide,simvastatin,0.317217106,"cyp2c19, cyp3a7, cyp3a5, cyp3a4, cyp2c9, cyp2d6, cyp2b6, cyp2c8",8
tasosartan,sevoflurane,0.129174705,cyp3a4,1
propofol,lansoprazole,0.281292506,"cyp1a1, cyp2c8, cyp1b1, cyp2c19, cyp3a4, cyp1a2, cyp2c9, cyp2d6, cyp2c18",9
cephalexin,ondansetron,0.291258605,"alb, cyp3a4, cyp2d6",3
ciprofloxacin,ramelteon,0.147819638,"cyp3a4, cyp1a2",2
sulfasalazine,tetrahydrobiopterin,0.212230056,ptgs2,1
sorafenib,pertuzumab,0.586604433,erbb2,1
chloramphenicol,labetalol,0.234232959,alb,1
sertraline,oxcarbazepine,0.60472572,"cyp2c19, cyp3a4",2
modafinil,flurbiprofen,0.236118152,cyp2c9,1
chloramphenicol,felbamate,0.28917195,"cyp2c19, cyp3a4",2
rosiglitazone,asenapine,0.404105487,"cyp2d6, cyp1a2",2
flibanserin,bl-1020,0.385407083,htr2a,1
methadone,diclofenac,0.295582641,"cyp2c19, cyp2c18, cyp3a4, cyp2c9, cyp2b6, cyp2c8, cyp1a2",7
chlorphenamine,rosiglitazone,0.234286067,cyp2d6,1
buspirone,everolimus,0.274399137,cyp3a4,1
topotecan,methylprednisolone,0.293551899,cyp3a4,1
lidocaine,cyclizine,0.445541748,cyp2c9,1
sertraline,dihydroergotamine,0.482857452,cyp3a4,1
daclatasvir,danazol,0.338908036,cyp3a4,1
cevimeline,dolutegravir,0.193013261,cyp3a4,1
dexamethasone,felbamate,0.25312427,"cyp2e1, cyp2c19, cyp3a4",3
paliperidone,tolterodine,0.554608325,"cyp3a4, cyp2d6",2
quazepam,aliskiren,0.264266915,cyp3a4,1
oxaprozin,eszopiclone,0.463299881,"ptgs1, cyp2c9",2
amitriptyline,pomalidomide,0.255430719,"cyp3a4, cyp1a2",2
timolol,carvedilol,0.67116608,"adrb1, htr1a, adrb2, cyp2d6",4
sumatriptan,cyclobenzaprine,0.453821098,htr2a,1
alvimopan,clonidine,0.467538695,oprm1,1
aminophenazone,simvastatin,0.225333482,"cyp2c19, cyp3a7, cyp3a4, cyp2c9, cyp2d6, cyp2c8",6
clozapine,nateglinide,0.359475407,"cyp3a4, cyp2c9, cyp2d6",3
mirtazapine,mometasone,0.319149276,cyp2c8,1
chlorzoxazone,dapagliflozin,0.315709707,"cyp1a1, cyp2a6, cyp3a4, cyp2d6, cyp1a2",5
vorapaxar,codeine,0.202328116,cyp3a4,1
hydralazine,bupivacaine,0.245363255,cyp3a4,1
guanethidine,cyclophosphamide,0.264868478,cyp3a4,1
cevimeline,duloxetine,0.402243082,"cyp3a4, cyp2d6",2
modafinil,pethidine,0.395426387,"cyp2c19, slc6a3, cyp3a4, cyp2b6, slc6a3",5
ergotamine,etoricoxib,0.392067214,"cyp3a4, cyp1a2",2
suprofen,primidone,0.350457876,cyp2c9,1
methaqualone,mibefradil,0.255590287,cyp3a4,1
nifedipine,celiprolol,0.6848541,cyp3a4,1
bromazepam,cytarabine,0.098287308,cyp3a4,1
imipenem,ritonavir,0.32961022,alb,1
zidovudine,zopiclone,0.308173781,"cyp3a4, cyp2c9, cyp2c8",3
etravirine,atorvastatin,0.379274301,"cyp2c19, cyp3a4, cyp2c9",3
esomeprazole,temazepam,0.470401907,"cyp2c19, cyp3a4",2
pyrazinamide,perampanel,0.271858859,cyp3a4,1
toremifene,palbociclib,0.596182269,cyp3a4,1
reboxetine,mibefradil,0.421742135,"cyp3a4, cyp2d6",2
sulfapyridine,sulfadiazine,0.59172725,cyp2c9,1
hydralazine,clomifene,0.30472888,cyp3a4,1
trametinib,fentanyl,0.167649933,cyp3a4,1
selegiline,vrx496,0.063509957,cyp3a4,1
osimertinib,tesmilifene,0.082606261,cyp3a4,1
diclofenac,donepezil,0.343586782,"cyp3a4, cyp2c9",2
letrozole,valdecoxib,0.388992898,cyp3a4,1
pilocarpine,acetazolamide,0.452529654,cyp3a4,1
oxcarbazepine,raloxifene,0.320598086,cyp3a4,1
sulfamethazine,valsartan,0.171727524,cyp2c9,1
dolasetron,axitinib,0.448058881,cyp3a4,1
umeclidinium,diphenhydramine,0.349711629,cyp2d6,1
nicotine,arformoterol,0.274734002,"cyp2c19, cyp2a6, cyp2c9, cyp2d6",4
alosetron,terfenadine,0.558829895,"cyp3a4, cyp2c9, kcnh2",3
flibanserin,prasugrel,0.293026563,cyp3a4,1
xl765,staurosporine,0.290645416,"pik3ca, pik3cg",2
cysteamine,bivalirudin,0.097794482,mpo,1
gefitinib,primaquine,0.336438045,"cyp2d6, cyp3a4, cyp1a1",3
dicloxacillin,rifampicin,0.629162076,cyp3a4,1
lansoprazole,amprenavir,0.472698973,"cyp2c19, cyp3a4, cyp2c9, cyp2d6, cyp2c8",5
tacrine,dapagliflozin,0.260722568,cyp1a2,1
fluvastatin,buspirone,0.270535121,"cyp3a5, cyp3a4, cyp2d6",3
5-iodouracil,fluorouracil,0.391070049,dpyd,1
ticagrelor,oxiconazole,0.103953816,cyp3a4,1
etonogestrel,aminophylline,0.086993778,cyp3a4,1
temocapril,indole,0.047253056,ces1,1
nialamide,cx157,0.395095819,maoa,1
flurazepam,cephalexin,0.237630832,cyp3a4,1
diphenhydramine,ifosfamide,0.194418823,"cyp2c19, cyp2c18, ptgs1, cyp2c9, cyp2b6",5
dextromethorphan,danazol,0.051426018,cyp3a4,1
lurasidone,ezetimibe,0.398479957,cyp3a4,1
thioridazine,tyramine,0.315327787,"drd2, drd1",2
budesonide,carvedilol,0.438257267,cyp3a4,1
prazosin,naphazoline,0.56630456,"adra1a, adra2a, adra1b, adra1d",4
desipramine,danazol,0.179736355,cyp3a4,1
desvenlafaxine,luliconazole,0.161471591,cyp3a4,1
tolazoline,tesmilifene,0.135650117,hrh1,1
metamizole,astemizole,0.424688063,cyp3a4,1
trimipramine,sulfamoxole,0.24913311,cyp2c9,1
fulvestrant,cetirizine,0.237276103,cyp3a4,1
alprenolol,nadolol,0.729591731,"alb, adrb1, adrb2",3
propranolol,fluvastatin,0.446731873,"cyp1a1, cyp2c19, cyp3a4, cyp1a2, cyp2d6, cyp3a5",6
mitoxantrone,valrubicin,0.468667208,top2a,1
clozapine,amsacrine,0.242177447,"kcnh2, cyp2d6",2
epinastine,diethylstilbestrol,0.102889765,cyp3a4,1
ponatinib,telithromycin,0.437170564,"cyp3a4, cyp2d6, cyp3a5",3
cilostazol,aldesleukin,0.235286364,cyp3a4,1
chloramphenicol,telmisartan,0.07830749,cyp2c19,1
troleandomycin,armodafinil,0.162025333,"cyp2c19, cyp3a4, cyp2c9, cyp3a5",4
pentobarbital,fentanyl,0.571807562,"cyp3a4, kcnh2",2
mibefradil,4-methoxyamphetamine,0.149134636,cyp2d6,1
antipyrine,tetrabenazine,0.170014656,cyp2d6,1
7,8-dichloro-1,2,3,4-tetrahydroisoquinoline,methamphetamine,0.206036499,adra2a,1
diclofenac,trifluoperazine,0.318980166,cyp1a2,1
praziquantel,idelalisib,0.226049089,"cyp2c19, cyp3a4",2
quinine,lomefloxacin,0.303295129,cyp1a2,1
tamsulosin,nisoldipine,0.584764349,cyp3a4,1
formoterol,clomifene,0.303598961,cyp2a6,1
irinotecan,ulipristal,0.089310843,cyp3a4,1
celecoxib,metamizole,0.537313973,"cyp3a4, ptgs1",2
sertindole,tiagabine,0.577302749,cyp3a4,1
l-cysteine,glutathione,0.483699099,gss,1
dalfopristin,quinacrine,0.166619242,cyp3a4,1
ketobemidone,agomelatine,0.282693458,cyp2c9,1
beta-naphthoflavone,dexmedetomidine,0.058903581,cyp1a2,1
zafirlukast,oxycodone,0.417614976,"oprm1, cyp3a4, cyp2d6",3
cabozantinib,delavirdine,0.414090638,"cyp3a4, cyp2c9",2
artemether,bosentan,0.223567229,"cyp3a4, cyp2c9",2
testosterone,ketobemidone,0.16099993,"cyp2c8, cyp2c19, cyp3a4, cyp2b6, cyp2c9",5
irinotecan,paclitaxel,0.690839269,"cyp3a7, cyp3a5, abcb1, cyp3a4",4
trimethoprim,trimethadione,0.259217857,"cyp3a4, cyp2c9, cyp2c8",3
flunarizine,bupropion,0.454133862,"cyp2a6, cyp2c9, cyp2d6, cyp2b6, smpd1, cyp1a2",6
codeine,allylestrenol,0.161883987,cyp3a4,1
tramadol,diclofenac,0.631913508,"cyp3a4, cyp2b6",2
dalfopristin,rutin,0.199211025,cyp3a4,1
lidocaine,articaine,0.726895381,alb,1
vinorelbine,tolterodine,0.34889601,"cyp2d6, cyp3a4",2
pioglitazone,bepridil,0.38757396,cyp2d6,1
memantine,montelukast,0.471704588,cyp2a6,1
anastrozole,voriconazole,0.374244616,"cyp3a4, cyp2c9, cyp3a5",3
gliclazide,bupropion,0.379011635,cyp2c9,1
l-arginine,"7,8-dihydrobiopterin",0.134871928,nos2,1
ponatinib,sertindole,0.409779064,"cyp3a4, cyp2d6",2
alogliptin,nortriptyline,0.321184709,"cyp2d6, cyp3a4",2
aminophylline,cimetidine,0.532256181,"cyp2e1, cyp3a4, cyp1a2",3
cinacalcet,praziquantel,0.190204248,"cyp2d6, cyp3a4, cyp1a2",3
esomeprazole,osimertinib,0.382628846,cyp3a4,1
lorcaserin,phenmetrazine,0.55118974,"slc6a3, slc6a2",2
axitinib,raloxifene,0.376320214,cyp3a4,1
desoximetasone,triamcinolone,0.560686826,nr3c1,1
prochlorperazine,mequitazine,0.601267222,"cyp2d6, cyp3a4",2
praziquantel,loperamide,0.333498667,"cyp3a4, cyp2d6",2
terbinafine,mefloquine,0.546478203,"cyp3a4, cyp2d6, cyp19a1",3
bexarotene,flunitrazepam,0.183617657,"cyp3a4, cyp2c9",2
maprotiline,cetirizine,0.470358322,hrh1,1
bumetanide,podofilox,0.104972558,ptgs2,1
troglitazone,clomifene,0.412900528,"cyp1a1, cyp3a4, cyp19a1",3
anastrozole,diltiazem,0.334866537,"cyp3a4, cyp2c9, cyp3a5, cyp2c8",4
eprosartan,carbinoxamine,0.342514242,cyp2c9,1
dasatinib,vortioxetine,0.378873704,"cyp3a4, cyp3a5",2
tenoxicam,methazolamide,0.403850821,cyp2c9,1
rabeprazole,rosuvastatin,0.501043537,"cyp2c19, cyp3a4, cyp2c9",3
loperamide,nateglinide,0.479697279,"cyp3a4, cyp2d6",2
tolbutamide,fluoxetine,0.363529118,"cyp2c19, cyp2c9, cyp2c8",3
allylestrenol,phenacetin,0.250944948,cyp3a4,1
naloxone,zalcitabine,0.173817868,cyp3a4,1
triazolam,estradiol,0.319293982,"cyp2c8, cyp3a4, cyp3a7, cyp2c9, cyp3a5",5
ethosuximide,venlafaxine,0.517588637,cyp3a4,1
imatinib,alsterpaullone,0.262125762,"cdk5, mapk14, pak4, camk1, gsk3b, camkk2, pkn2, mapk9, mapk11, plk1, mapkapk5, mapk8, melk, prkaca, aurkc, pim2, prkca, brsk2, rps6ka3, prkd1, pim1, mark3, nek2, stk3, pak6, nek6, chek1, rps6ka1, mapk1, rps6ka5, nek7, mylk, csk, aurkb, mapkapk2, pak7, mapk3, akt1, csnk1d, mapk15, pdpk1, camkk1, pim3, srpk1, map2k1, mapk12, mknk1, mapk10, mknk2, akt2",50
testosterone,dutasteride,0.47147372,"cyp3a4, cyp3a5",2
genistein,cinnarizine,0.23652938,cyp1a2,1
[truncated: 98,001 more rows]
