# Supplementary material for: Text mining-based word representations for biomedical data analysis and protein-protein interaction networks in machine learning tasks
Source: PLoS One. 2021 Oct 15;16(10):e0258623. doi: 10.1371/journal.pone.0258623 (PMC8519453; doi:10.1371/journal.pone.0258623)
Supplement: S8 File — (XLSX) [file pone.0258623.s016.xlsx]

## Sheet: Liver_Lung_Prostate_cancer_vs_h
Disease	Sample	Title	Series	Class	Batch
Liver cancer	GSM737065	10_cancer	GSE29721	1	1
Liver cancer	GSM737066	10_normal	GSE29721	0	1
Liver cancer	GSM737067	11_cancer	GSE29721	1	1
Liver cancer	GSM737068	11_normal	GSE29721	0	1
Liver cancer	GSM737069	12_cancer	GSE29721	1	1
Liver cancer	GSM737070	12_normal	GSE29721	0	1
Liver cancer	GSM737071	14_cancer	GSE29721	1	1
Liver cancer	GSM737072	14_normal	GSE29721	0	1
Liver cancer	GSM737073	15_cancer	GSE29721	1	1
Liver cancer	GSM737074	15_normal	GSE29721	0	1
Liver cancer	GSM737075	1_cancer	GSE29721	1	1
Liver cancer	GSM737076	1_normal	GSE29721	0	1
Liver cancer	GSM737077	4_cancer	GSE29721	1	1
Liver cancer	GSM737078	4_normal	GSE29721	0	1
Liver cancer	GSM737079	5_cancer	GSE29721	1	1
Liver cancer	GSM737080	5_normal	GSE29721	0	1
Liver cancer	GSM737081	8_cancer	GSE29721	1	1
Liver cancer	GSM737082	8_normal	GSE29721	0	1
Liver cancer	GSM737083	9_cancer	GSE29721	1	1
Liver cancer	GSM737084	9_normal	GSE29721	0	1
Liver cancer	GSM1003891	patient LC07, noncancerous liver tissue	GSE40873	0	2
Liver cancer	GSM1003892	patient L08, noncancerous liver tissue	GSE40873	0	2
Liver cancer	GSM1003893	patient L10, noncancerous liver tissue	GSE40873	0	2
Liver cancer	GSM1003894	patient L18, noncancerous liver tissue	GSE40873	0	2
Liver cancer	GSM1003895	patient L31, noncancerous liver tissue	GSE40873	0	2
Liver cancer	GSM1003896	patient L42, noncancerous liver tissue	GSE40873	0	2
Liver cancer	GSM1003897	patient L45, noncancerous liver tissue	GSE40873	0	2
Liver cancer	GSM1003898	patient L47, noncancerous liver tissue	GSE40873	0	2
Liver cancer	GSM1003899	patient L49, noncancerous liver tissue	GSE40873	0	2
Liver cancer	GSM1003900	patient L53, noncancerous liver tissue	GSE40873	0	2
Liver cancer	GSM1003901	patient L57, noncancerous liver tissue	GSE40873	0	2
Liver cancer	GSM1003902	patient L64, noncancerous liver tissue	GSE40873	0	2
Liver cancer	GSM1003903	patient L70, noncancerous liver tissue	GSE40873	0	2
Liver cancer	GSM1003904	patient L76, noncancerous liver tissue	GSE40873	0	2
Liver cancer	GSM1003905	patient L77, noncancerous liver tissue	GSE40873	0	2
Liver cancer	GSM1003906	patient L78, noncancerous liver tissue	GSE40873	0	2
Liver cancer	GSM1003907	patient L80, noncancerous liver tissue	GSE40873	0	2
Liver cancer	GSM1003908	patient L84, noncancerous liver tissue	GSE40873	0	2
Liver cancer	GSM1003909	patient L90, noncancerous liver tissue	GSE40873	0	2
Liver cancer	GSM1003910	patient L96, noncancerous liver tissue	GSE40873	0	2
Liver cancer	GSM1003911	patient L104, noncancerous liver tissue	GSE40873	0	2
Liver cancer	GSM1003912	patient L105, noncancerous liver tissue	GSE40873	0	2
Liver cancer	GSM1003913	patient L107, noncancerous liver tissue	GSE40873	0	2
Liver cancer	GSM1003914	patient L109, noncancerous liver tissue	GSE40873	0	2
Liver cancer	GSM1003915	patient L111, noncancerous liver tissue	GSE40873	0	2
Liver cancer	GSM1003916	patient L120, noncancerous liver tissue	GSE40873	0	2
Liver cancer	GSM1003917	patient L121, noncancerous liver tissue	GSE40873	0	2
Liver cancer	GSM1003918	patient L123, noncancerous liver tissue	GSE40873	0	2
Liver cancer	GSM1003919	patient L122, noncancerous liver tissue	GSE40873	0	2
Liver cancer	GSM1003920	patient L126, noncancerous liver tissue	GSE40873	0	2
Liver cancer	GSM1003921	patient L128, noncancerous liver tissue	GSE40873	0	2
Liver cancer	GSM1003922	patient L127, noncancerous liver tissue	GSE40873	0	2
Liver cancer	GSM1003923	patient L134, noncancerous liver tissue	GSE40873	0	2
Liver cancer	GSM1003924	patient L130, noncancerous liver tissue	GSE40873	0	2
Liver cancer	GSM1003925	patient L110, noncancerous liver tissue	GSE40873	0	2
Liver cancer	GSM1003926	patient L137, noncancerous liver tissue	GSE40873	0	2
Liver cancer	GSM1003927	patient L140, noncancerous liver tissue	GSE40873	0	2
Liver cancer	GSM1003928	patient L141, noncancerous liver tissue	GSE40873	0	2
Liver cancer	GSM1003929	patient L143, noncancerous liver tissue	GSE40873	0	2
Liver cancer	GSM1003930	patient L147, noncancerous liver tissue	GSE40873	0	2
Liver cancer	GSM1003931	patient L150, noncancerous liver tissue	GSE40873	0	2
Liver cancer	GSM1003932	patient L108, noncancerous liver tissue	GSE40873	0	2
Liver cancer	GSM1003933	patient L71, noncancerous liver tissue	GSE40873	0	2
Liver cancer	GSM1003934	patient L144, noncancerous liver tissue	GSE40873	0	2
Liver cancer	GSM1003935	patient L154, noncancerous liver tissue	GSE40873	0	2
Liver cancer	GSM1003936	patient L155, noncancerous liver tissue	GSE40873	0	2
Liver cancer	GSM1003937	patient L157, noncancerous liver tissue	GSE40873	0	2
Liver cancer	GSM1003938	patient L163, noncancerous liver tissue	GSE40873	0	2
Liver cancer	GSM1003939	patient L165, noncancerous liver tissue	GSE40873	0	2
Liver cancer	GSM1024521	major HCC1	GSE41804	1	3
Liver cancer	GSM1024522	major HCC2	GSE41804	1	3
Liver cancer	GSM1024523	major HCC3	GSE41804	1	3
Liver cancer	GSM1024524	major HCC4	GSE41804	1	3
Liver cancer	GSM1024525	major HCC5	GSE41804	1	3
Liver cancer	GSM1024526	major HCC6	GSE41804	1	3
Liver cancer	GSM1024527	major HCC7	GSE41804	1	3
Liver cancer	GSM1024528	major HCC8	GSE41804	1	3
Liver cancer	GSM1024529	major HCC9	GSE41804	1	3
Liver cancer	GSM1024530	major HCC10	GSE41804	1	3
Liver cancer	GSM1024531	major non-tumor1	GSE41804	0	3
Liver cancer	GSM1024532	major non-tumor2	GSE41804	0	3
Liver cancer	GSM1024533	major non-tumor3	GSE41804	0	3
Liver cancer	GSM1024534	major non-tumor4	GSE41804	0	3
Liver cancer	GSM1024535	major non-tumor5	GSE41804	0	3
Liver cancer	GSM1024536	major non-tumor6	GSE41804	0	3
Liver cancer	GSM1024537	major non-tumor7	GSE41804	0	3
Liver cancer	GSM1024538	major non-tumor8	GSE41804	0	3
Liver cancer	GSM1024539	major non-tumor9	GSE41804	0	3
Liver cancer	GSM1024540	major non-tumor10	GSE41804	0	3
Liver cancer	GSM1024541	minor HCC1	GSE41804	1	3
Liver cancer	GSM1024542	minor HCC2	GSE41804	1	3
Liver cancer	GSM1024543	minor HCC3	GSE41804	1	3
Liver cancer	GSM1024544	minor HCC4	GSE41804	1	3
Liver cancer	GSM1024545	minor HCC5	GSE41804	1	3
Liver cancer	GSM1024546	minor HCC6	GSE41804	1	3
Liver cancer	GSM1024547	minor HCC7	GSE41804	1	3
Liver cancer	GSM1024548	minor HCC8	GSE41804	1	3
Liver cancer	GSM1024549	minor HCC9	GSE41804	1	3
Liver cancer	GSM1024550	minor HCC10	GSE41804	1	3
Liver cancer	GSM1024551	minor non-tumor1	GSE41804	0	3
Liver cancer	GSM1024552	minor non-tumor2	GSE41804	0	3
Liver cancer	GSM1024553	minor non-tumor3	GSE41804	0	3
Liver cancer	GSM1024554	minor non-tumor4	GSE41804	0	3
Liver cancer	GSM1024555	minor non-tumor5	GSE41804	0	3
Liver cancer	GSM1024556	minor non-tumor6	GSE41804	0	3
Liver cancer	GSM1024557	minor non-tumor7	GSE41804	0	3
Liver cancer	GSM1024558	minor non-tumor8	GSE41804	0	3
Liver cancer	GSM1024559	minor non-tumor9	GSE41804	0	3
Liver cancer	GSM1024560	minor non-tumor10	GSE41804	0	3
Liver cancer	GSM1100370	human HCC sample from elder patient [HCC_330T.CEL]	GSE45436	1	4
Liver cancer	GSM1100371	human HCC sample from elder patient [HCC_1010T.CEL]	GSE45436	1	4
Liver cancer	GSM1100372	human HCC sample from elder patient [HCC_109T.CEL]	GSE45436	1	4
Liver cancer	GSM1100373	human HCC sample from elder patient [HCC_1246T.CEL]	GSE45436	1	4
Liver cancer	GSM1100374	human HCC sample from elder patient [HCC_198T.CEL]	GSE45436	1	4
Liver cancer	GSM1100375	human HCC sample from elder patient [HCC_275T.CEL]	GSE45436	1	4
Liver cancer	GSM1100376	human HCC sample from elder patient [HCC_341T.CEL]	GSE45436	1	4
Liver cancer	GSM1100377	human HCC sample from elder patient [HCC_348T.CEL]	GSE45436	1	4
Liver cancer	GSM1100378	human HCC sample from elder patient [HCC_351T.CEL]	GSE45436	1	4
Liver cancer	GSM1100379	human HCC sample from elder patient [HCC_364N.CEL]	GSE45436	1	4
Liver cancer	GSM1100380	human HCC sample from elder patient [HCC_377T.CEL]	GSE45436	1	4
Liver cancer	GSM1100381	human HCC sample from elder patient [HCC_889T.CEL]	GSE45436	1	4
Liver cancer	GSM1100382	human normal liver sample from elder HCC patient [HCC_1009N.CEL]	GSE45436	0	4
Liver cancer	GSM1100383	human normal liver sample from elder HCC patient [HCC_1151N.CEL]	GSE45436	0	4
Liver cancer	GSM1100384	human normal liver sample from elder HCC patient [HCC_1245N.CEL]	GSE45436	0	4
Liver cancer	GSM1100385	human normal liver sample from elder HCC patient [HCC_347N.CEL]	GSE45436	0	4
Liver cancer	GSM1100386	human normal liver sample from elder HCC patient [HCC_351N.CEL]	GSE45436	0	4
Liver cancer	GSM1100387	human normal liver sample from elder HCC patient [HCC_364T.CEL]	GSE45436	0	4
Liver cancer	GSM1100388	human normal liver sample from elder HCC patient [HCC_378N.CEL]	GSE45436	0	4
Liver cancer	GSM1100389	human normal liver sample from elder HCC patient [HCC_59N.CEL]	GSE45436	0	4
Liver cancer	GSM1100390	human normal liver sample from elder HCC patient [HCC_68N_1.CEL]	GSE45436	0	4
Liver cancer	GSM1100391	human normal liver sample from elder HCC patient [HCC_68N_2.CEL]	GSE45436	0	4
Liver cancer	GSM1100392	human normal liver sample from elder HCC patient [HCC_79N.CEL]	GSE45436	0	4
Liver cancer	GSM1100393	human normal liver sample from elder HCC patient [HCC_80N.CEL]	GSE45436	0	4
Liver cancer	GSM1100394	human normal liver sample from elder HCC patient [HCC_91N.CEL]	GSE45436	0	4
Liver cancer	GSM1100395	human normal liver sample from elder HCC patient [HCC_108N.CEL]	GSE45436	0	4
Liver cancer	GSM1100396	human normal liver sample from elder HCC patient [HCC_185N.CEL]	GSE45436	0	4
Liver cancer	GSM1100397	human normal liver sample from elder HCC patient [HCC_197N.CEL]	GSE45436	0	4
Liver cancer	GSM1100398	human normal liver sample from elder HCC patient [HCC_199N.CEL]	GSE45436	0	4
Liver cancer	GSM1100399	human normal liver sample from elder HCC patient [HCC_19N.CEL]	GSE45436	0	4
Liver cancer	GSM1100400	human normal liver sample from elder HCC patient [HCC_306T.CEL]	GSE45436	0	4
Liver cancer	GSM1100401	human normal liver sample from elder HCC patient [HCC_464N.CEL]	GSE45436	0	4
Liver cancer	GSM1100402	human normal liver sample from elder HCC patient [HCC_69T.CEL]	GSE45436	0	4
Liver cancer	GSM1100403	human normal liver sample from elder HCC patient [HCC_76T.CEL]	GSE45436	0	4
Liver cancer	GSM1100404	human normal liver sample from elder HCC patient [HCC_83N.CEL]	GSE45436	0	4
Liver cancer	GSM1100405	human normal liver sample from elder HCC patient [HCC_89N.CEL]	GSE45436	0	4
Liver cancer	GSM1100406	human HCC sample from elder patient [HCC_107T.CEL]	GSE45436	1	4
Liver cancer	GSM1100407	human HCC sample from elder patient [HCC_15T.CEL]	GSE45436	1	4
Liver cancer	GSM1100408	human HCC sample from elder patient [HCC_103T.CEL]	GSE45436	1	4
Liver cancer	GSM1100409	human HCC sample from elder patient [HCC_59T.CEL]	GSE45436	1	4
Liver cancer	GSM1100410	human HCC sample from elder patient [HCC_68T.CEL]	GSE45436	1	4
Liver cancer	GSM1100411	human HCC sample from elder patient [HCC_80T.CEL]	GSE45436	1	4
Liver cancer	GSM1100412	human HCC sample from elder patient [HCC_91T2.CEL]	GSE45436	1	4
Liver cancer	GSM1100413	human HCC sample from elder patient [HCC_942T.CEL]	GSE45436	1	4
Liver cancer	GSM1100414	human HCC sample from elder patient [HCC_1042T.CEL]	GSE45436	1	4
Liver cancer	GSM1100415	human HCC sample from elder patient [HCC_108T.CEL]	GSE45436	1	4
Liver cancer	GSM1100416	human HCC sample from elder patient [HCC_185T.CEL]	GSE45436	1	4
Liver cancer	GSM1100417	human HCC sample from elder patient [HCC_199T.CEL]	GSE45436	1	4
Liver cancer	GSM1100418	human HCC sample from elder patient [HCC_19T.CEL]	GSE45436	1	4
Liver cancer	GSM1100419	human HCC sample from elder patient [HCC_239T.CEL]	GSE45436	1	4
Liver cancer	GSM1100420	human HCC sample from elder patient [HCC_307T.CEL]	GSE45436	1	4
Liver cancer	GSM1100421	human HCC sample from elder patient [HCC_40T.CEL]	GSE45436	1	4
Liver cancer	GSM1100422	human HCC sample from elder patient [HCC_463T.CEL]	GSE45436	1	4
Liver cancer	GSM1100423	human HCC sample from elder patient [HCC_523T.CEL]	GSE45436	1	4
Liver cancer	GSM1100424	human HCC sample from elder patient [HCC_69N.CEL]	GSE45436	1	4
Liver cancer	GSM1100425	human HCC sample from young patient [HCC_89T.CEL]	GSE45436	1	4
Liver cancer	GSM1100426	human HCC sample from young patient [HCC_1637T.CEL]	GSE45436	1	4
Liver cancer	GSM1100427	human HCC sample from young patient [HCC_1684T.CEL]	GSE45436	1	4
Liver cancer	GSM1100428	human HCC sample from young patient [HCC_242T.CEL]	GSE45436	1	4
Liver cancer	GSM1100429	human HCC sample from young patient [HCC_70T.CEL]	GSE45436	1	4
Liver cancer	GSM1100430	human HCC sample from young patient [HCC_867T.CEL]	GSE45436	1	4
Liver cancer	GSM1100431	human normal liver sample from young HCC patient [HCC_930T.CEL]	GSE45436	0	4
Liver cancer	GSM1100432	human normal liver sample from young HCC patient [HCC_1250N.CEL]	GSE45436	0	4
Liver cancer	GSM1100433	human normal liver sample from young HCC patient [HCC_1636N.CEL]	GSE45436	0	4
Liver cancer	GSM1100434	human normal liver sample from young HCC patient [HCC_1716N.CEL]	GSE45436	0	4
Liver cancer	GSM1100435	human normal liver sample from young HCC patient [HCC_1717N.CEL]	GSE45436	0	4
Liver cancer	GSM1100436	human normal liver sample from young HCC patient [HCC_1867N.CEL]	GSE45436	0	4
Liver cancer	GSM1100437	human normal liver sample from young HCC patient [HCC_70N.CEL]	GSE45436	0	4
Liver cancer	GSM1100438	human normal liver sample from young HCC patient [HCC_1038N.CEL]	GSE45436	0	4
Liver cancer	GSM1100439	human normal liver sample from young HCC patient [HCC_1623N.CEL]	GSE45436	0	4
Liver cancer	GSM1100440	human normal liver sample from young HCC patient [HCC_1862N.CEL]	GSE45436	0	4
Liver cancer	GSM1100441	human normal liver sample from young HCC patient [HCC_342N.CEL]	GSE45436	0	4
Liver cancer	GSM1100442	human normal liver sample from young HCC patient [HCC_1602N.CEL]	GSE45436	0	4
Liver cancer	GSM1100443	human normal liver sample from young HCC patient [HCC_1740N.CEL]	GSE45436	0	4
Liver cancer	GSM1100444	human normal liver sample from young HCC patient [HCC_1753N.CEL]	GSE45436	0	4
Liver cancer	GSM1100445	human normal liver sample from young HCC patient [HCC_1823N.CEL]	GSE45436	0	4
Liver cancer	GSM1100446	human normal liver sample from young HCC patient [HCC_434N.CEL]	GSE45436	0	4
Liver cancer	GSM1100447	human normal liver sample from young HCC patient [HCC_1622T.CEL]	GSE45436	0	4
Liver cancer	GSM1100448	human HCC sample from young patient [HCC_1863T.CEL]	GSE45436	1	4
Liver cancer	GSM1100449	human HCC sample from young patient [HCC_251T.CEL]	GSE45436	1	4
Liver cancer	GSM1100450	human HCC sample from young patient [HCC_319T.CEL]	GSE45436	1	4
Liver cancer	GSM1100451	human HCC sample from young patient [HCC_1085T.CEL]	GSE45436	1	4
Liver cancer	GSM1100452	human HCC sample from young patient [HCC_1603T.CEL]	GSE45436	1	4
Liver cancer	GSM1100453	human HCC sample from young patient [HCC_1741T.CEL]	GSE45436	1	4
Liver cancer	GSM1100454	human HCC sample from young patient [HCC_1822T.CEL]	GSE45436	1	4
Liver cancer	GSM1100455	human HCC sample from young patient [HCC_1865T.CEL]	GSE45436	1	4
Liver cancer	GSM1100456	human HCC sample from young patient [HCC_254T.CEL]	GSE45436	1	4
Liver cancer	GSM1104153	human HCC sample from young patient [HCC_1637T]	GSE45436	1	4
Liver cancer	GSM1104154	human HCC sample from young patient [HCC_1684T]	GSE45436	1	4
Liver cancer	GSM1104155	human HCC sample from young patient [HCC_242T]	GSE45436	1	4
Liver cancer	GSM1104156	human HCC sample from young patient [HCC_70T]	GSE45436	1	4
Liver cancer	GSM1104157	human HCC sample from young patient [HCC_867T]	GSE45436	1	4
Liver cancer	GSM1104158	human HCC sample from young patient [HCC_930T]	GSE45436	1	4
Liver cancer	GSM1104159	human HCC sample from young patient [HCC_1622T]	GSE45436	1	4
Liver cancer	GSM1104160	human HCC sample from young patient [HCC_1863T]	GSE45436	1	4
Liver cancer	GSM1104161	human HCC sample from young patient [HCC_251T]	GSE45436	1	4
Liver cancer	GSM1104162	human HCC sample from young patient [HCC_319T]	GSE45436	1	4
Liver cancer	GSM1104163	human HCC sample from young patient [HCC_1085T]	GSE45436	1	4
Liver cancer	GSM1104164	human HCC sample from young patient [HCC_1603T]	GSE45436	1	4
Liver cancer	GSM1104165	human HCC sample from young patient [HCC_1741T]	GSE45436	1	4
Liver cancer	GSM1104166	human HCC sample from young patient [HCC_1822T]	GSE45436	1	4
Liver cancer	GSM1104167	human HCC sample from young patient [HCC_1865T]	GSE45436	1	4
Liver cancer	GSM1104168	human HCC sample from young patient [HCC_254T]	GSE45436	1	4
Liver cancer	GSM1104169	human HCC sample [HCC_001_T1]	GSE45436	1	4
Liver cancer	GSM1104170	human HCC sample [HCC_002_T1]	GSE45436	1	4
Liver cancer	GSM1104171	human HCC sample [HCC_003_T3]	GSE45436	1	4
Liver cancer	GSM1104172	human HCC sample [HCC_004_T3]	GSE45436	1	4
Liver cancer	GSM1104173	human HCC sample [HCC_005_T1]	GSE45436	1	4
Liver cancer	GSM1104174	human HCC sample [HCC_006_T3]	GSE45436	1	4
Liver cancer	GSM1104175	human HCC sample [HCC_007_T3]	GSE45436	1	4
Liver cancer	GSM1104176	human HCC sample [HCC_008_T3]	GSE45436	1	4
Liver cancer	GSM1104177	human HCC sample [HCC_009_T3]	GSE45436	1	4
Liver cancer	GSM1104178	human HCC sample [HCC_010_T1]	GSE45436	1	4
Liver cancer	GSM1104179	human HCC sample [HCC_002T]	GSE45436	1	4
Liver cancer	GSM1104180	human HCC sample [HCC_004T]	GSE45436	1	4
Liver cancer	GSM1104181	human HCC sample [HCC_005T]	GSE45436	1	4
Liver cancer	GSM1104182	human HCC sample [HCC_007T]	GSE45436	1	4
Liver cancer	GSM1104183	human HCC sample [HCC_008T]	GSE45436	1	4
Liver cancer	GSM1104184	human HCC sample [HCC_009T]	GSE45436	1	4
Liver cancer	GSM1104185	human HCC sample [HCC_010T]	GSE45436	1	4
Liver cancer	GSM1104186	human HCC sample [HCC_011T]	GSE45436	1	4
Liver cancer	GSM1104187	human HCC sample [HCC_012T]	GSE45436	1	4
Liver cancer	GSM1104188	human HCC sample [HCC_013T]	GSE45436	1	4
Liver cancer	GSM1104189	human HCC sample [HCC_014T]	GSE45436	1	4
Liver cancer	GSM1104190	human HCC sample [HCC_017T]	GSE45436	1	4
Liver cancer	GSM1104191	human HCC sample [HCC_18T]	GSE45436	1	4
Liver cancer	GSM1104192	human HCC sample [HCC_19T]	GSE45436	1	4
Liver cancer	GSM1104193	human HCC sample [HCC_21T]	GSE45436	1	4
Liver cancer	GSM1104194	human HCC sample [HCC_25T]	GSE45436	1	4
Liver cancer	GSM1104195	human HCC sample [HCC_26T]	GSE45436	1	4
Liver cancer	GSM1104196	human HCC sample [HCC_28T]	GSE45436	1	4
Liver cancer	GSM1104197	human HCC sample [HCC_30T]	GSE45436	1	4
Liver cancer	GSM1104198	human HCC sample [HCC_001T-2]	GSE45436	1	4
Liver cancer	GSM1104199	human HCC sample [HCC_016T-2]	GSE45436	1	4
Liver cancer	GSM138595	HNL-1 (normal liver)	GSE6222	0	5
Liver cancer	GSM138596	HNL-2 (normal human liver)	GSE6222	0	5
Liver cancer	GSM138620	Huh7	GSE6222	0	5
Liver cancer	GSM139131	T1-1 (HCC stage 1-1)	GSE6222	1	5
Liver cancer	GSM143545	T1-2 (HCC stage 1-2)	GSE6222	1	5
Liver cancer	GSM143546	T1-3 (HCC stage 1-3)	GSE6222	1	5
Liver cancer	GSM143547	T1-4 (HCC stage 1-4)	GSE6222	1	5
Liver cancer	GSM143548	T3-1 (HCC stage 3-1)	GSE6222	1	5
Liver cancer	GSM143549	T3-2 (HCC stage 3-2)	GSE6222	1	5
Liver cancer	GSM143550	T3-3 (HCC stage 3-3)	GSE6222	1	5
Liver cancer	GSM143551	T3-4 (HCC stage 3-4)	GSE6222	1	5
Liver cancer	GSM143552	T3-5 (HCC stage 3-5	GSE6222	1	5
Liver cancer	GSM143553	T3-6 (HCC stage 3-6)	GSE6222	1	5
Liver cancer	GSM1523329	CHC469N	GSE62232	0	6
Liver cancer	GSM1523330	CHC562N	GSE62232	0	6
Liver cancer	GSM1523331	CHC591N	GSE62232	0	6
Liver cancer	GSM1523332	CHC591N.rep2	GSE62232	0	6
Liver cancer	GSM1523333	CHC591N.rep3	GSE62232	0	6
Liver cancer	GSM1523334	CHC932N	GSE62232	0	6
Liver cancer	GSM1523335	CHC932N.rep2	GSE62232	0	6
Liver cancer	GSM1523336	CHC934N	GSE62232	0	6
Liver cancer	GSM1523337	CHC934N.rep2	GSE62232	0	6
Liver cancer	GSM1523338	CHC934N.rep3	GSE62232	0	6
Liver cancer	GSM1523339	CHC012T	GSE62232	1	6
Liver cancer	GSM1523340	CHC228T	GSE62232	1	6
Liver cancer	GSM1523341	CHC235T	GSE62232	1	6
Liver cancer	GSM1523342	CHC250T	GSE62232	1	6
Liver cancer	GSM1523343	CHC327T	GSE62232	1	6
Liver cancer	GSM1523344	CHC434T	GSE62232	1	6
Liver cancer	GSM1523345	CHC891T	GSE62232	1	6
Liver cancer	GSM1523346	CHC1010T	GSE62232	1	6
Liver cancer	GSM1523347	CHC1044T	GSE62232	1	6
Liver cancer	GSM1523348	CHC1185T	GSE62232	1	6
Liver cancer	GSM1523349	CHC050T	GSE62232	1	6
Liver cancer	GSM1523350	CHC080T	GSE62232	1	6
Liver cancer	GSM1523351	CHC203T	GSE62232	1	6
Liver cancer	GSM1523352	CHC239T	GSE62232	1	6
Liver cancer	GSM1523353	CHC339T	GSE62232	1	6
Liver cancer	GSM1523354	CHC398T	GSE62232	1	6
Liver cancer	GSM1523355	CHC725T	GSE62232	1	6
Liver cancer	GSM1523356	CHC889T	GSE62232	1	6
Liver cancer	GSM1523357	CHC961T	GSE62232	1	6
Liver cancer	GSM1523358	CHC1062T	GSE62232	1	6
Liver cancer	GSM1523359	CHC1192T	GSE62232	1	6
Liver cancer	GSM1523360	CHC1053T	GSE62232	1	6
Liver cancer	GSM1523361	CHC046T	GSE62232	1	6
Liver cancer	GSM1523362	CHC211T	GSE62232	1	6
Liver cancer	GSM1523363	CHC254T	GSE62232	1	6
Liver cancer	GSM1523364	CHC451T	GSE62232	1	6
Liver cancer	GSM1523365	CHC736T	GSE62232	1	6
Liver cancer	GSM1523366	CHC793T	GSE62232	1	6
Liver cancer	GSM1523367	CHC794T	GSE62232	1	6
Liver cancer	GSM1523368	CHC882T	GSE62232	1	6
Liver cancer	GSM1523369	CHC909T	GSE62232	1	6
Liver cancer	GSM1523370	CHC1055T	GSE62232	1	6
Liver cancer	GSM1523371	CHC1196T	GSE62232	1	6
Liver cancer	GSM1523372	CHC1199T	GSE62232	1	6
Liver cancer	GSM1523373	CHC037T	GSE62232	1	6
Liver cancer	GSM1523374	CHC173T	GSE62232	1	6
Liver cancer	GSM1523375	CHC196T	GSE62232	1	6
Liver cancer	GSM1523376	CHC210T	GSE62232	1	6
Liver cancer	GSM1523377	CHC220T	GSE62232	1	6
Liver cancer	GSM1523378	CHC306T	GSE62232	1	6
Liver cancer	GSM1523379	CHC307T	GSE62232	1	6
Liver cancer	GSM1523380	CHC715T	GSE62232	1	6
Liver cancer	GSM1523381	CHC734T	GSE62232	1	6
Liver cancer	GSM1523382	CHC799T	GSE62232	1	6
Liver cancer	GSM1523383	CHC805T	GSE62232	1	6
Liver cancer	GSM1523384	CHC892T	GSE62232	1	6
Liver cancer	GSM1523385	CHC896T	GSE62232	1	6
Liver cancer	GSM1523386	CHC918T	GSE62232	1	6
Liver cancer	GSM1523387	CHC983T	GSE62232	1	6
Liver cancer	GSM1523388	CHC1052T	GSE62232	1	6
Liver cancer	GSM1523389	CHC1060T	GSE62232	1	6
Liver cancer	GSM1523390	CHC1061T	GSE62232	1	6
Liver cancer	GSM1523391	CHC1162T	GSE62232	1	6
Liver cancer	GSM1523392	CHC1190T	GSE62232	1	6
Liver cancer	GSM1523393	CHC1201T	GSE62232	1	6
Liver cancer	GSM1523394	CHC031T	GSE62232	1	6
Liver cancer	GSM1523395	CHC051T	GSE62232	1	6
Liver cancer	GSM1523396	CHC097T	GSE62232	1	6
Liver cancer	GSM1523397	CHC258T	GSE62232	1	6
Liver cancer	GSM1523398	CHC302T	GSE62232	1	6
Liver cancer	GSM1523399	CHC303T	GSE62232	1	6
Liver cancer	GSM1523400	CHC317T	GSE62232	1	6
Liver cancer	GSM1523401	CHC445T	GSE62232	1	6
Liver cancer	GSM1523402	CHC609T	GSE62232	1	6
Liver cancer	GSM1523403	CHC613T	GSE62232	1	6
Liver cancer	GSM1523404	CHC614T	GSE62232	1	6
Liver cancer	GSM1523405	CHC703T	GSE62232	1	6
Liver cancer	GSM1523406	CHC789T	GSE62232	1	6
Liver cancer	GSM1523407	CHC798T	GSE62232	1	6
Liver cancer	GSM1523408	CHC898T	GSE62232	1	6
Liver cancer	GSM1523409	CHC912T	GSE62232	1	6
Liver cancer	GSM1523410	CHC1035T	GSE62232	1	6
Liver cancer	GSM1523411	CHC1159T	GSE62232	1	6
Liver cancer	GSM1523412	CHC1040T	GSE62232	1	6
Liver cancer	GSM1523413	CHC028T	GSE62232	1	6
Liver cancer	GSM1523414	CHC059T	GSE62232	1	6
Liver cancer	GSM1523415	CHC152T	GSE62232	1	6
Liver cancer	GSM1523416	CHC469T	GSE62232	1	6
Liver cancer	GSM1523417	CHC879T	GSE62232	1	6
Liver cancer	GSM1523418	CHC884T	GSE62232	1	6
Liver cancer	GSM1523419	CHC1154T	GSE62232	1	6
Lung cancer	GSM272754	Adenocarcinoma, bone marrow negative AC 2	GSE10799	1	1
Lung cancer	GSM272755	Adenocarcinoma, bone marrow negative AC 3	GSE10799	1	1
Lung cancer	GSM272756	Adenocarcinoma, bone marrow negative AC 8	GSE10799	1	1
Lung cancer	GSM272757	Adenocarcinoma, bone marrow negative AC 10	GSE10799	1	1
Lung cancer	GSM272758	Adenocarcinoma, bone marrow negative AC 11	GSE10799	1	1
Lung cancer	GSM272759	Adenocarcinoma, bone marrow negative AC 12	GSE10799	1	1
Lung cancer	GSM272760	Adenocarcinoma, bone marrow negative AC 14	GSE10799	1	1
Lung cancer	GSM272761	Adenocarcinoma, bone marrow negative AC 15	GSE10799	1	1
Lung cancer	GSM272762	Adenocarcinoma, bone marrow negative AC 16	GSE10799	1	1
Lung cancer	GSM272763	Adenocarcinoma, bone marrow positive AC 22	GSE10799	1	1
Lung cancer	GSM272764	Adenocarcinoma, bone marrow positive AC 23	GSE10799	1	1
Lung cancer	GSM272765	Adenocarcinoma, bone marrow positive AC 25	GSE10799	1	1
Lung cancer	GSM272766	Adenocarcinoma, bone marrow positive AC 27	GSE10799	1	1
Lung cancer	GSM272767	Adenocarcinoma, bone marrow positive AC 30	GSE10799	1	1
Lung cancer	GSM272768	Adenocarcinoma, bone marrow positive AC 33	GSE10799	1	1
Lung cancer	GSM272769	Adenocarcinoma, bone marrow positive AC 34	GSE10799	1	1
Lung cancer	GSM272770	Normal N1	GSE10799	0	1
Lung cancer	GSM272771	Normal N2	GSE10799	0	1
Lung cancer	GSM272772	Normal N3	GSE10799	0	1
Lung cancer	GSM466947	Tumor 2	GSE18842	1	2
Lung cancer	GSM466948	Control 2	GSE18842	0	2
Lung cancer	GSM466949	Tumor 3	GSE18842	1	2
Lung cancer	GSM466950	Control 3	GSE18842	0	2
Lung cancer	GSM466951	Tumor 6	GSE18842	1	2
Lung cancer	GSM466952	Tumor 9	GSE18842	1	2
Lung cancer	GSM466953	Control 9	GSE18842	0	2
Lung cancer	GSM466954	Tumor 10	GSE18842	1	2
Lung cancer	GSM466955	Control 10	GSE18842	0	2
Lung cancer	GSM466956	Tumor 11	GSE18842	1	2
Lung cancer	GSM466957	Control 11	GSE18842	0	2
Lung cancer	GSM466958	Tumor 12	GSE18842	1	2
Lung cancer	GSM466959	Control 12	GSE18842	0	2
Lung cancer	GSM466960	Tumor 16	GSE18842	1	2
Lung cancer	GSM466961	Control 18	GSE18842	0	2
Lung cancer	GSM466962	Tumor 18	GSE18842	1	2
Lung cancer	GSM466963	Tumor 21	GSE18842	1	2
Lung cancer	GSM466964	Control 21	GSE18842	0	2
Lung cancer	GSM466965	Tumor 22	GSE18842	1	2
Lung cancer	GSM466966	Control 22	GSE18842	0	2
Lung cancer	GSM466967	Tumor 23	GSE18842	1	2
Lung cancer	GSM466968	Control 23	GSE18842	0	2
Lung cancer	GSM466969	Tumor 24	GSE18842	1	2
Lung cancer	GSM466970	Control 24	GSE18842	0	2
Lung cancer	GSM466971	Tumor 26	GSE18842	1	2
Lung cancer	GSM466972	Control 26	GSE18842	0	2
Lung cancer	GSM466973	Tumor 28	GSE18842	1	2
Lung cancer	GSM466974	Control 28	GSE18842	0	2
Lung cancer	GSM466975	Tumor 29	GSE18842	1	2
Lung cancer	GSM466976	Control 29	GSE18842	0	2
Lung cancer	GSM466977	Tumor 30	GSE18842	1	2
Lung cancer	GSM466978	Control 30	GSE18842	0	2
Lung cancer	GSM466979	Control 31	GSE18842	0	2
Lung cancer	GSM466980	Tumor 31	GSE18842	1	2
Lung cancer	GSM466981	Control 32	GSE18842	0	2
Lung cancer	GSM466982	Tumor 32	GSE18842	1	2
Lung cancer	GSM466983	Tumor 33	GSE18842	1	2
Lung cancer	GSM466984	Control 36	GSE18842	0	2
Lung cancer	GSM466985	Tumor 36	GSE18842	1	2
Lung cancer	GSM466986	Control 37	GSE18842	0	2
Lung cancer	GSM466987	Tumor 37	GSE18842	1	2
Lung cancer	GSM466988	Control 38	GSE18842	0	2
Lung cancer	GSM466989	Tumor 38	GSE18842	1	2
Lung cancer	GSM466990	Control 40	GSE18842	0	2
Lung cancer	GSM466991	Tumor 40	GSE18842	1	2
Lung cancer	GSM466992	Control 41	GSE18842	0	2
Lung cancer	GSM466993	Tumor 41	GSE18842	1	2
Lung cancer	GSM466994	Tumor 42	GSE18842	1	2
Lung cancer	GSM466995	Control 42	GSE18842	0	2
Lung cancer	GSM466996	Tumor 43	GSE18842	1	2
Lung cancer	GSM466997	Control 43	GSE18842	0	2
Lung cancer	GSM466998	Tumor 44	GSE18842	1	2
Lung cancer	GSM466999	Control 44	GSE18842	0	2
Lung cancer	GSM467000	Control 6	GSE18842	0	2
Lung cancer	GSM467001	Control 16	GSE18842	0	2
Lung cancer	GSM467002	Control 33	GSE18842	0	2
Lung cancer	GSM467003	Control 46	GSE18842	0	2
Lung cancer	GSM467004	Tumor 46	GSE18842	1	2
Lung cancer	GSM467005	Control 47	GSE18842	0	2
Lung cancer	GSM467006	Tumor 47	GSE18842	1	2
Lung cancer	GSM467007	Control 48	GSE18842	0	2
Lung cancer	GSM467008	Tumor 48	GSE18842	1	2
Lung cancer	GSM467009	Control 49	GSE18842	0	2
Lung cancer	GSM467010	Tumor 49	GSE18842	1	2
Lung cancer	GSM467011	Control 50	GSE18842	0	2
Lung cancer	GSM467012	Tumor 50	GSE18842	1	2
Lung cancer	GSM467013	Control 53	GSE18842	0	2
Lung cancer	GSM467014	Tumor 53	GSE18842	1	2
Lung cancer	GSM467015	Control 55	GSE18842	0	2
Lung cancer	GSM467016	Tumor 55	GSE18842	1	2
Lung cancer	GSM467017	Control 57	GSE18842	0	2
Lung cancer	GSM467018	Tumor 57	GSE18842	1	2
Lung cancer	GSM467019	Control NP	GSE18842	0	2
Lung cancer	GSM467020	Control 60	GSE18842	0	2
Lung cancer	GSM467021	Tumor 60	GSE18842	1	2
Lung cancer	GSM467022	Control 61	GSE18842	0	2
Lung cancer	GSM467023	Tumor 61	GSE18842	1	2
Lung cancer	GSM467024	Tumor NP_1	GSE18842	1	2
Lung cancer	GSM467025	Control 64	GSE18842	0	2
Lung cancer	GSM467026	Tumor 64	GSE18842	1	2
Lung cancer	GSM467027	Control 65	GSE18842	0	2
Lung cancer	GSM467028	Tumor 65	GSE18842	1	2
Lung cancer	GSM467029	Tumor 66	GSE18842	1	2
Lung cancer	GSM467030	Tumor NP_2	GSE18842	1	2
Lung cancer	GSM467031	Control 68	GSE18842	0	2
Lung cancer	GSM467032	Tumor 68	GSE18842	1	2
Lung cancer	GSM467033	Control 70	GSE18842	0	2
Lung cancer	GSM467034	Tumor 70	GSE18842	1	2
Lung cancer	GSM467035	Control 72	GSE18842	0	2
Lung cancer	GSM467036	Tumor 72	GSE18842	1	2
Lung cancer	GSM467037	Control 66	GSE18842	0	2
Lung cancer	GSM475656	NSCLC EMC TB0069tu	GSE19188	1	3
Lung cancer	GSM475657	NSCLC EMC 2333N	GSE19188	0	3
Lung cancer	GSM475658	NSCLC EMC 2335N	GSE19188	0	3
Lung cancer	GSM475659	NSCLC EMC 2344T	GSE19188	1	3
Lung cancer	GSM475660	NSCLC EMC 2381N	GSE19188	0	3
Lung cancer	GSM475661	NSCLC EMC 2382T	GSE19188	1	3
Lung cancer	GSM475662	NSCLC EMC 2384T	GSE19188	1	3
Lung cancer	GSM475663	NSCLC EMC 2387N	GSE19188	0	3
Lung cancer	GSM475664	NSCLC EMC 2388T	GSE19188	1	3
Lung cancer	GSM475665	NSCLC EMC 2393N	GSE19188	0	3
Lung cancer	GSM475666	NSCLC EMC 2394T	GSE19188	1	3
Lung cancer	GSM475667	NSCLC EMC 2405N	GSE19188	0	3
Lung cancer	GSM475668	NSCLC EMC 2406T	GSE19188	1	3
Lung cancer	GSM475669	NSCLC EMC 2407N	GSE19188	0	3
Lung cancer	GSM475670	NSCLC EMC 2408T	GSE19188	1	3
Lung cancer	GSM475671	NSCLC EMC 2409N	GSE19188	0	3
Lung cancer	GSM475672	NSCLC EMC 2410T	GSE19188	1	3
Lung cancer	GSM475673	NSCLC EMC 2411N	GSE19188	0	3
Lung cancer	GSM475674	NSCLC EMC 2412T	GSE19188	1	3
Lung cancer	GSM475675	NSCLC EMC 2419N	GSE19188	0	3
Lung cancer	GSM475676	NSCLC EMC 2420T	GSE19188	1	3
Lung cancer	GSM475677	NSCLC EMC 2439T	GSE19188	1	3
Lung cancer	GSM475678	NSCLC EMC ADC2231N	GSE19188	0	3
Lung cancer	GSM475679	NSCLC EMC ADC2243T	GSE19188	1	3
Lung cancer	GSM475680	NSCLC EMC ADC2245N	GSE19188	0	3
Lung cancer	GSM475681	NSCLC EMC ADC2246T	GSE19188	1	3
Lung cancer	GSM475682	NSCLC EMC ADC2247N	GSE19188	0	3
Lung cancer	GSM475683	NSCLC EMC ADC2248T	GSE19188	1	3
Lung cancer	GSM475684	NSCLC EMC ADC2255N	GSE19188	0	3
Lung cancer	GSM475685	NSCLC EMC ADC2256T	GSE19188	1	3
Lung cancer	GSM475686	NSCLC EMC ADC2257N	GSE19188	0	3
Lung cancer	GSM475687	NSCLC EMC ADC2260T	GSE19188	1	3
Lung cancer	GSM475688	NSCLC EMC ADC2263N	GSE19188	0	3
Lung cancer	GSM475689	NSCLC EMC ADC2264T	GSE19188	1	3
Lung cancer	GSM475690	NSCLC EMC ADC2269N	GSE19188	0	3
Lung cancer	GSM475691	NSCLC EMC ADC2270T	GSE19188	1	3
Lung cancer	GSM475692	NSCLC EMC ADC2272T	GSE19188	1	3
Lung cancer	GSM475693	NSCLC EMC ADC2277N	GSE19188	0	3
Lung cancer	GSM475694	NSCLC EMC ADC2278T	GSE19188	1	3
Lung cancer	GSM475695	NSCLC EMC ADC2293N	GSE19188	0	3
Lung cancer	GSM475696	NSCLC EMC ADC2294T	GSE19188	1	3
Lung cancer	GSM475697	NSCLC EMC ADC2295N	GSE19188	0	3
Lung cancer	GSM475698	NSCLC EMC ADC2296T	GSE19188	1	3
Lung cancer	GSM475699	NSCLC EMC ADC2307N	GSE19188	0	3
Lung cancer	GSM475700	NSCLC EMC ADC2308T	GSE19188	1	3
Lung cancer	GSM475701	NSCLC EMC ADC2310T	GSE19188	1	3
Lung cancer	GSM475702	NSCLC EMC ADC2315N	GSE19188	0	3
Lung cancer	GSM475703	NSCLC EMC ADC2316T	GSE19188	1	3
Lung cancer	GSM475704	NSCLC EMC ADC2320N	GSE19188	0	3
Lung cancer	GSM475705	NSCLC EMC ADC2325N	GSE19188	0	3
Lung cancer	GSM475706	NSCLC EMC ADC2326T	GSE19188	1	3
Lung cancer	GSM475707	NSCLC EMC ADC2330N	GSE19188	0	3
Lung cancer	GSM475708	NSCLC EMC ADC2340T	GSE19188	1	3
Lung cancer	GSM475709	NSCLC EMC ADC2347T	GSE19188	1	3
Lung cancer	GSM475710	NSCLC EMC ADC2348T	GSE19188	1	3
Lung cancer	GSM475711	NSCLC EMC LCC2217N	GSE19188	0	3
Lung cancer	GSM475712	NSCLC EMC LCC2218T	GSE19188	1	3
Lung cancer	GSM475713	NSCLC EMC LCC2228T	GSE19188	1	3
Lung cancer	GSM475714	NSCLC EMC LCC2233N	GSE19188	0	3
Lung cancer	GSM475715	NSCLC EMC LCC2234T	GSE19188	1	3
Lung cancer	GSM475716	NSCLC EMC LCC2249N	GSE19188	0	3
Lung cancer	GSM475717	NSCLC EMC LCC2250T	GSE19188	1	3
Lung cancer	GSM475718	NSCLC EMC LCC2281N	GSE19188	0	3
Lung cancer	GSM475719	NSCLC EMC LCC2282T	GSE19188	1	3
Lung cancer	GSM475720	NSCLC EMC LCC2286T	GSE19188	1	3
Lung cancer	GSM475721	NSCLC EMC LCC2303N	GSE19188	0	3
Lung cancer	GSM475722	NSCLC EMC LCC2304T	GSE19188	1	3
Lung cancer	GSM475723	NSCLC EMC LCC2311N	GSE19188	0	3
Lung cancer	GSM475724	NSCLC EMC LCC2312T	GSE19188	1	3
Lung cancer	GSM475725	NSCLC EMC LCC2327N	GSE19188	0	3
Lung cancer	GSM475726	NSCLC EMC LCC2334N	GSE19188	0	3
Lung cancer	GSM475727	NSCLC EMC LCC2349T	GSE19188	1	3
Lung cancer	GSM475728	NSCLC EMC SCC2208T	GSE19188	1	3
Lung cancer	GSM475729	NSCLC EMC SCC2213N	GSE19188	0	3
Lung cancer	GSM475730	NSCLC EMC SCC2214T	GSE19188	1	3
Lung cancer	GSM475731	NSCLC EMC SCC2222T	GSE19188	1	3
Lung cancer	GSM475732	NSCLC EMC SCC2235N	GSE19188	0	3
Lung cancer	GSM475733	NSCLC EMC SCC2236T	GSE19188	1	3
Lung cancer	GSM475734	NSCLC EMC SCC2239N	GSE19188	0	3
Lung cancer	GSM475735	NSCLC EMC SCC2252T	GSE19188	1	3
Lung cancer	GSM475736	NSCLC EMC SCC2261N	GSE19188	0	3
Lung cancer	GSM475737	NSCLC EMC SCC2262T	GSE19188	1	3
Lung cancer	GSM475738	NSCLC EMC SCC2265N	GSE19188	0	3
Lung cancer	GSM475739	NSCLC EMC SCC2266T	GSE19188	1	3
Lung cancer	GSM475740	NSCLC EMC SCC2267N	GSE19188	0	3
Lung cancer	GSM475741	NSCLC EMC SCC2268T	GSE19188	1	3
Lung cancer	GSM475742	NSCLC EMC SCC2273N	GSE19188	0	3
Lung cancer	GSM475743	NSCLC EMC SCC2279N	GSE19188	0	3
Lung cancer	GSM475744	NSCLC EMC SCC2280T	GSE19188	1	3
Lung cancer	GSM475745	NSCLC EMC SCC2283N	GSE19188	0	3
Lung cancer	GSM475746	NSCLC EMC SCC2287N	GSE19188	0	3
Lung cancer	GSM475747	NSCLC EMC SCC2288T	GSE19188	1	3
Lung cancer	GSM475748	NSCLC EMC SCC2298T	GSE19188	1	3
Lung cancer	GSM475749	NSCLC EMC SCC2299N	GSE19188	0	3
Lung cancer	GSM475750	NSCLC EMC SCC2301N	GSE19188	0	3
Lung cancer	GSM475751	NSCLC EMC SCC2302T	GSE19188	1	3
Lung cancer	GSM475752	NSCLC EMC SCC2305N	GSE19188	0	3
Lung cancer	GSM475753	NSCLC EMC SCC2306T	GSE19188	1	3
Lung cancer	GSM475754	NSCLC EMC SCC2313N	GSE19188	0	3
Lung cancer	GSM475755	NSCLC EMC SCC2317N	GSE19188	0	3
Lung cancer	GSM475756	NSCLC EMC SCC2318T	GSE19188	1	3
Lung cancer	GSM475757	NSCLC EMC SCC2321N	GSE19188	0	3
Lung cancer	GSM475758	NSCLC EMC SCC2341T	GSE19188	1	3
Lung cancer	GSM475759	NSCLC EMC SCC2358T	GSE19188	1	3
Lung cancer	GSM475760	NSCLC EMC TB0003tu	GSE19188	1	3
Lung cancer	GSM475761	NSCLC EMC TB0006tu	GSE19188	1	3
Lung cancer	GSM475762	NSCLC EMC TB0007tu	GSE19188	1	3
Lung cancer	GSM475763	NSCLC EMC TB0008tu	GSE19188	1	3
Lung cancer	GSM475764	NSCLC EMC TB0009he	GSE19188	1	3
Lung cancer	GSM475765	NSCLC EMC TB0009tu	GSE19188	1	3
Lung cancer	GSM475766	NSCLC EMC TB0010he	GSE19188	1	3
Lung cancer	GSM475767	NSCLC EMC TB0011he	GSE19188	1	3
Lung cancer	GSM475768	NSCLC EMC TB0013tu	GSE19188	1	3
Lung cancer	GSM475769	NSCLC EMC TB0014tu	GSE19188	1	3
Lung cancer	GSM475770	NSCLC EMC TB0015tu	GSE19188	1	3
Lung cancer	GSM475771	NSCLC EMC TB0017he	GSE19188	1	3
Lung cancer	GSM475772	NSCLC EMC TB0018tu	GSE19188	1	3
Lung cancer	GSM475773	NSCLC EMC TB0019tu	GSE19188	1	3
Lung cancer	GSM475774	NSCLC EMC TB0020tu	GSE19188	1	3
Lung cancer	GSM475775	NSCLC EMC TB0022he	GSE19188	1	3
Lung cancer	GSM475776	NSCLC EMC TB0022tu	GSE19188	1	3
Lung cancer	GSM475777	NSCLC EMC TB0023tu	GSE19188	1	3
Lung cancer	GSM475778	NSCLC EMC TB0024tu	GSE19188	1	3
Lung cancer	GSM475779	NSCLC EMC TB0025tu	GSE19188	1	3
Lung cancer	GSM475780	NSCLC EMC TB0027tu	GSE19188	1	3
Lung cancer	GSM475781	NSCLC EMC TB0028tu	GSE19188	1	3
Lung cancer	GSM475782	NSCLC EMC TB0030tu	GSE19188	1	3
Lung cancer	GSM475783	NSCLC EMC TB0031he	GSE19188	1	3
Lung cancer	GSM475784	NSCLC EMC TB0031tu	GSE19188	1	3
Lung cancer	GSM475785	NSCLC EMC TB0032tu	GSE19188	1	3
Lung cancer	GSM475786	NSCLC EMC TB0033he	GSE19188	1	3
Lung cancer	GSM475787	NSCLC EMC TB0033tu	GSE19188	1	3
Lung cancer	GSM475788	NSCLC EMC TB0034tu	GSE19188	1	3
Lung cancer	GSM475789	NSCLC EMC TB0035tu	GSE19188	1	3
Lung cancer	GSM475790	NSCLC EMC TB0036he	GSE19188	1	3
Lung cancer	GSM475791	NSCLC EMC TB0036tu	GSE19188	1	3
Lung cancer	GSM475792	NSCLC EMC TB0037tu	GSE19188	1	3
Lung cancer	GSM475793	NSCLC EMC TB0038tu	GSE19188	1	3
Lung cancer	GSM475794	NSCLC EMC TB0041tu	GSE19188	1	3
Lung cancer	GSM475795	NSCLC EMC TB0044tu	GSE19188	1	3
Lung cancer	GSM475796	NSCLC EMC TB0045tu	GSE19188	1	3
Lung cancer	GSM475797	NSCLC EMC TB0047tu	GSE19188	1	3
Lung cancer	GSM475798	NSCLC EMC TB0050he	GSE19188	1	3
Lung cancer	GSM475799	NSCLC EMC TB0052tu	GSE19188	1	3
Lung cancer	GSM475800	NSCLC EMC TB0053he	GSE19188	1	3
Lung cancer	GSM475801	NSCLC EMC TB0058tu	GSE19188	1	3
Lung cancer	GSM475802	NSCLC EMC TB0060tu	GSE19188	1	3
Lung cancer	GSM475803	NSCLC EMC TB0062tu	GSE19188	1	3
Lung cancer	GSM475804	NSCLC EMC TB0063tu	GSE19188	1	3
Lung cancer	GSM475805	NSCLC EMC TB0064tu	GSE19188	1	3
Lung cancer	GSM475806	NSCLC EMC TB0066tu	GSE19188	1	3
Lung cancer	GSM475807	NSCLC EMC TB0067he	GSE19188	1	3
Lung cancer	GSM475808	NSCLC EMC TB0067tu	GSE19188	1	3
Lung cancer	GSM475809	NSCLC EMC TB0068he	GSE19188	1	3
Lung cancer	GSM475810	NSCLC EMC TB0068tu	GSE19188	1	3
Lung cancer	GSM475811	NSCLC EMC 2323N	GSE19188	0	3
Prostate cancer	GSM1348933	Prostate Cancer_MS 36D6	GSE55945	1	1
Prostate cancer	GSM1348934	Prostate Cancer_MS 36C1	GSE55945	1	1
Prostate cancer	GSM1348935	Prostate Cancer_MS 36D7	GSE55945	1	1
Prostate cancer	GSM1348936	Prostate Cancer_MS 36D8	GSE55945	1	1
Prostate cancer	GSM1348937	Prostate Cancer_MS 36A6	GSE55945	1	1
Prostate cancer	GSM1348938	Prostate Cancer_MS 36C4	GSE55945	1	1
Prostate cancer	GSM1348939	Prostate Cancer_NUGEN TEST07	GSE55945	1	1
Prostate cancer	GSM1348940	Prostate Cancer_MS 36C8	GSE55945	1	1
Prostate cancer	GSM1348941	Prostate Cancer_MS 36A1	GSE55945	1	1
Prostate cancer	GSM1348942	Prostate Cancer_MS 36C2	GSE55945	1	1
Prostate cancer	GSM1348943	Prostate Cancer_MS 36C3	GSE55945	1	1
Prostate cancer	GSM1348944	Prostate Cancer_MS 36C9	GSE55945	1	1
Prostate cancer	GSM1348945	Prostate Cancer_NUGEN TEST05	GSE55945	1	1
Prostate cancer	GSM1348946	Normal_MS 36C6	GSE55945	0	1
Prostate cancer	GSM1348947	Normal_MS 36C7	GSE55945	0	1
Prostate cancer	GSM1348948	Normal_MS 36D2	GSE55945	0	1
Prostate cancer	GSM1348949	Normal_MS 36D3	GSE55945	0	1
Prostate cancer	GSM1348950	Normal_MS 36D4	GSE55945	0	1
Prostate cancer	GSM1348951	Normal_MS 36D5	GSE55945	0	1
Prostate cancer	GSM1348952	Normal_MS 36A4	GSE55945	0	1
Prostate cancer	GSM1348953	Normal_MS 36A5	GSE55945	0	1
Prostate cancer	GSM74875	Benign Prostate tissue N1	GSE3325	0	2
Prostate cancer	GSM74876	Benign prostate tissue N2	GSE3325	0	2
Prostate cancer	GSM74877	Benign prostate tissue N3	GSE3325	0	2
Prostate cancer	GSM74878	Benign prostate tissue N4	GSE3325	0	2
Prostate cancer	GSM74879	Benign prostate tissue NX1	GSE3325	0	2
Prostate cancer	GSM74880	Benign prostate tissue NX2	GSE3325	0	2
Prostate cancer	GSM74881	Clinically localized primary prostate cancer P1	GSE3325	1	2
Prostate cancer	GSM74882	Clinically localized primary prostate cancer P2	GSE3325	1	2
Prostate cancer	GSM74883	Clinically localized primary prostate cancer P3	GSE3325	1	2
Prostate cancer	GSM74884	Clinically localized primary prostate cancer P4	GSE3325	1	2
Prostate cancer	GSM74885	Clinically localized primary prostate cancer P5	GSE3325	1	2
Prostate cancer	GSM74886	Clinically localized primary prostate cancer tissue pool PX1	GSE3325	1	2
Prostate cancer	GSM74887	Clinically localized primary prostate cancer tissue pool PX2	GSE3325	1	2
Prostate cancer	GSM74888	Metastatic prostate cancer W1	GSE3325	1	2
Prostate cancer	GSM74889	Metastatic prostate cancer W2	GSE3325	1	2
Prostate cancer	GSM74890	Metastatic prostate cancer W3	GSE3325	1	2
Prostate cancer	GSM74891	Metastatic prostate cancer W4	GSE3325	1	2
Prostate cancer	GSM74892	Metastatic prostate cancer tissue pool WX1	GSE3325	1	2
Prostate cancer	GSM74893	Metastatic prostate cancer tissue pool WX2	GSE3325	1	2
Prostate cancer	GSM449147	S001	GSE17951	0	3
Prostate cancer	GSM449148	S002	GSE17951	0	3
Prostate cancer	GSM449149	S004	GSE17951	0	3
Prostate cancer	GSM449150	S005	GSE17951	1	3
Prostate cancer	GSM449151	S006	GSE17951	1	3
Prostate cancer	GSM449152	S007	GSE17951	0	3
Prostate cancer	GSM449153	S008	GSE17951	0	3
Prostate cancer	GSM449154	S009	GSE17951	1	3
Prostate cancer	GSM449155	S010	GSE17951	1	3
Prostate cancer	GSM449156	S011	GSE17951	0	3
Prostate cancer	GSM449157	S012	GSE17951	1	3
Prostate cancer	GSM449158	S013	GSE17951	0	3
Prostate cancer	GSM449159	S015	GSE17951	0	3
Prostate cancer	GSM449160	S016	GSE17951	1	3
Prostate cancer	GSM449161	S017	GSE17951	0	3
Prostate cancer	GSM449162	S018	GSE17951	1	3
Prostate cancer	GSM449163	S019	GSE17951	0	3
Prostate cancer	GSM449164	S020	GSE17951	1	3
Prostate cancer	GSM449165	S021	GSE17951	0	3
Prostate cancer	GSM449166	S022	GSE17951	1	3
Prostate cancer	GSM449167	S023	GSE17951	0	3
Prostate cancer	GSM449168	S024	GSE17951	1	3
Prostate cancer	GSM449169	S025	GSE17951	0	3
Prostate cancer	GSM449170	S026	GSE17951	1	3
Prostate cancer	GSM449171	S027	GSE17951	0	3
Prostate cancer	GSM449172	S029	GSE17951	0	3
Prostate cancer	GSM449173	S030	GSE17951	1	3
Prostate cancer	GSM449174	S031	GSE17951	0	3
Prostate cancer	GSM449175	S032	GSE17951	1	3
Prostate cancer	GSM449176	S033	GSE17951	1	3
Prostate cancer	GSM449177	S034	GSE17951	1	3
Prostate cancer	GSM449178	S035	GSE17951	1	3
Prostate cancer	GSM449179	S036	GSE17951	0	3
Prostate cancer	GSM449180	S037	GSE17951	1	3
Prostate cancer	GSM449181	S038	GSE17951	0	3
Prostate cancer	GSM449182	S039	GSE17951	1	3
Prostate cancer	GSM449183	S040	GSE17951	1	3
Prostate cancer	GSM449184	S041	GSE17951	1	3
Prostate cancer	GSM449185	S042	GSE17951	1	3
Prostate cancer	GSM449186	S043	GSE17951	1	3
Prostate cancer	GSM449187	S044	GSE17951	1	3
Prostate cancer	GSM449188	S046	GSE17951	1	3
Prostate cancer	GSM449189	S047	GSE17951	1	3
Prostate cancer	GSM449190	S048	GSE17951	1	3
Prostate cancer	GSM449191	S049	GSE17951	1	3
Prostate cancer	GSM449192	S050	GSE17951	1	3
Prostate cancer	GSM449193	S051	GSE17951	1	3
Prostate cancer	GSM449194	S052	GSE17951	1	3
Prostate cancer	GSM449195	S053	GSE17951	1	3
Prostate cancer	GSM449196	S054	GSE17951	1	3
Prostate cancer	GSM449197	S055	GSE17951	1	3
Prostate cancer	GSM449198	S056	GSE17951	1	3
Prostate cancer	GSM449199	S057	GSE17951	1	3
Prostate cancer	GSM449200	S058	GSE17951	0	3
Prostate cancer	GSM449201	S059	GSE17951	0	3
Prostate cancer	GSM449202	S060	GSE17951	0	3
Prostate cancer	GSM449203	S061	GSE17951	0	3
Prostate cancer	GSM449204	S062	GSE17951	0	3
Prostate cancer	GSM449205	S063	GSE17951	0	3
Prostate cancer	GSM449206	S064	GSE17951	0	3
Prostate cancer	GSM449207	S065	GSE17951	0	3
Prostate cancer	GSM449208	S066	GSE17951	1	3
Prostate cancer	GSM449209	S067	GSE17951	1	3
Prostate cancer	GSM449210	S068	GSE17951	0	3
Prostate cancer	GSM449211	S069	GSE17951	0	3
Prostate cancer	GSM449212	S070	GSE17951	0	3
Prostate cancer	GSM449213	S071	GSE17951	0	3
Prostate cancer	GSM449214	S072	GSE17951	0	3
Prostate cancer	GSM449215	S073	GSE17951	1	3
Prostate cancer	GSM449216	S074	GSE17951	0	3
Prostate cancer	GSM449217	S075	GSE17951	0	3
Prostate cancer	GSM449218	S076	GSE17951	1	3
Prostate cancer	GSM449219	S077	GSE17951	0	3
Prostate cancer	GSM449220	S078	GSE17951	0	3
Prostate cancer	GSM449221	S080	GSE17951	1	3
Prostate cancer	GSM449222	S081	GSE17951	1	3
Prostate cancer	GSM449223	S082	GSE17951	1	3
Prostate cancer	GSM449224	S083	GSE17951	1	3
Prostate cancer	GSM449225	S084	GSE17951	1	3
Prostate cancer	GSM449226	S085	GSE17951	1	3
Prostate cancer	GSM449227	S086	GSE17951	1	3
Prostate cancer	GSM449228	S087	GSE17951	1	3
Prostate cancer	GSM449229	S088	GSE17951	1	3
Prostate cancer	GSM449230	S090	GSE17951	1	3
Prostate cancer	GSM449231	S091	GSE17951	1	3
Prostate cancer	GSM449232	S092	GSE17951	1	3
Prostate cancer	GSM449233	S093	GSE17951	1	3
Prostate cancer	GSM449234	S094	GSE17951	1	3
Prostate cancer	GSM449235	S095	GSE17951	1	3
Prostate cancer	GSM449236	S096	GSE17951	1	3
Prostate cancer	GSM449237	S097	GSE17951	1	3
Prostate cancer	GSM449238	S098	GSE17951	0	3
Prostate cancer	GSM449239	S099	GSE17951	0	3
Prostate cancer	GSM449240	S100	GSE17951	0	3
Prostate cancer	GSM449241	S101	GSE17951	0	3
Prostate cancer	GSM449242	S102	GSE17951	0	3
Prostate cancer	GSM449243	S103	GSE17951	1	3
Prostate cancer	GSM449244	S104	GSE17951	1	3
Prostate cancer	GSM449245	S105	GSE17951	1	3
Prostate cancer	GSM449246	S106	GSE17951	1	3
Prostate cancer	GSM449247	S107	GSE17951	1	3
Prostate cancer	GSM449248	S108	GSE17951	1	3
Prostate cancer	GSM449249	S109	GSE17951	0	3
Prostate cancer	GSM449250	S110	GSE17951	0	3
Prostate cancer	GSM449251	S111	GSE17951	1	3
Prostate cancer	GSM449252	S112	GSE17951	1	3
Prostate cancer	GSM449253	S113	GSE17951	0	3
Prostate cancer	GSM449254	S114	GSE17951	0	3
Prostate cancer	GSM449255	S115	GSE17951	0	3
Prostate cancer	GSM449256	S116	GSE17951	0	3
Prostate cancer	GSM449257	S117	GSE17951	0	3
Prostate cancer	GSM449258	S118	GSE17951	0	3
Prostate cancer	GSM449259	S119	GSE17951	0	3
Prostate cancer	GSM449260	S120	GSE17951	0	3
Prostate cancer	GSM449261	S121	GSE17951	0	3
Prostate cancer	GSM449262	S122	GSE17951	0	3
Prostate cancer	GSM449263	S123	GSE17951	1	3
Prostate cancer	GSM449264	S124	GSE17951	1	3
Prostate cancer	GSM449265	S125	GSE17951	1	3
Prostate cancer	GSM449266	S126	GSE17951	0	3
Prostate cancer	GSM449267	S127	GSE17951	0	3
Prostate cancer	GSM449268	S128	GSE17951	0	3
Prostate cancer	GSM449269	S129	GSE17951	0	3
Prostate cancer	GSM449270	S130	GSE17951	0	3
Prostate cancer	GSM449271	S131	GSE17951	1	3
Prostate cancer	GSM449272	S132	GSE17951	0	3
Prostate cancer	GSM449273	S137	GSE17951	0	3
Prostate cancer	GSM449274	S138	GSE17951	0	3
Prostate cancer	GSM449275	S139	GSE17951	0	3
Prostate cancer	GSM449276	S140	GSE17951	0	3
Prostate cancer	GSM449277	S141	GSE17951	0	3
Prostate cancer	GSM449278	S142	GSE17951	0	3
Prostate cancer	GSM449279	S143	GSE17951	0	3
Prostate cancer	GSM449280	S144	GSE17951	0	3
Prostate cancer	GSM449281	S145	GSE17951	0	3
Prostate cancer	GSM449282	S146	GSE17951	0	3
Prostate cancer	GSM449283	S147	GSE17951	0	3
Prostate cancer	GSM449284	S148	GSE17951	0	3
Prostate cancer	GSM449285	S149	GSE17951	0	3
Prostate cancer	GSM449286	S150	GSE17951	0	3
Prostate cancer	GSM449287	S151	GSE17951	0	3
Prostate cancer	GSM449288	S152	GSE17951	0	3
Prostate cancer	GSM449289	S153	GSE17951	0	3
Prostate cancer	GSM449290	S154	GSE17951	0	3
Prostate cancer	GSM449291	S155	GSE17951	0	3
Prostate cancer	GSM449292	S156	GSE17951	0	3
Prostate cancer	GSM449293	S157	GSE17951	0	3
Prostate cancer	GSM449294	S158	GSE17951	1	3
Prostate cancer	GSM449295	S159	GSE17951	0	3
Prostate cancer	GSM449296	S160	GSE17951	0	3
Prostate cancer	GSM449297	S161	GSE17951	0	3
Prostate cancer	GSM449298	S162	GSE17951	0	3
Prostate cancer	GSM449299	S163	GSE17951	0	3
Prostate cancer	GSM449300	S164	GSE17951	0	3
Prostate cancer	GSM1133136	Prostate cancer cells, PC0168	GSE46602	1	4
Prostate cancer	GSM1133137	Prostate cancer cells, PC0171	GSE46602	1	4
Prostate cancer	GSM1133138	Prostate cancer cells, PC0172	GSE46602	1	4
Prostate cancer	GSM1133139	Prostate cancer cells, PC0173	GSE46602	1	4
Prostate cancer	GSM1133140	Prostate cancer cells, PC0187	GSE46602	1	4
Prostate cancer	GSM1133141	Prostate cancer cells, PC0188	GSE46602	1	4
Prostate cancer	GSM1133142	Prostate cancer cells, PC0230	GSE46602	1	4
Prostate cancer	GSM1133143	Prostate cancer cells, PC0244	GSE46602	1	4
Prostate cancer	GSM1133144	Prostate cancer cells, PC0247	GSE46602	1	4
Prostate cancer	GSM1133145	Prostate cancer cells, PC0251	GSE46602	1	4
Prostate cancer	GSM1133146	Prostate cancer cells, PC0254	GSE46602	1	4
Prostate cancer	GSM1133147	Prostate cancer cells, PC0255	GSE46602	1	4
Prostate cancer	GSM1133148	Prostate cancer cells, PC0265	GSE46602	1	4
Prostate cancer	GSM1133149	Prostate cancer cells, PC0266	GSE46602	1	4
Prostate cancer	GSM1133150	Benign prostate glands adjacent to cancer, PC0269	GSE46602	0	4
Prostate cancer	GSM1133151	Benign prostate glands adjacent to cancer, PC0275	GSE46602	0	4
Prostate cancer	GSM1133152	Prostate cancer cells, PC0279	GSE46602	1	4
Prostate cancer	GSM1133153	Prostate cancer cells, PC0296	GSE46602	1	4
Prostate cancer	GSM1133154	Prostate cancer cells, PC0486	GSE46602	1	4
Prostate cancer	GSM1133155	Prostate cancer cells, PC0539	GSE46602	1	4
Prostate cancer	GSM1133156	Prostate cancer cells, PC0646	GSE46602	1	4
Prostate cancer	GSM1133157	Prostate cancer cells, PC0711	GSE46602	1	4
Prostate cancer	GSM1133158	Prostate cancer cells, PC0713	GSE46602	1	4
Prostate cancer	GSM1133159	Prostate cancer cells, PC0717	GSE46602	1	4
Prostate cancer	GSM1133160	Prostate cancer cells, PC0746	GSE46602	1	4
Prostate cancer	GSM1133161	Prostate cancer cells, PC0750	GSE46602	1	4
Prostate cancer	GSM1133162	Prostate cancer cells, PC0751	GSE46602	1	4
Prostate cancer	GSM1133163	Benign prostate glands adjacent to cancer, PC0818	GSE46602	0	4
Prostate cancer	GSM1133164	Prostate cancer cells, PC0825	GSE46602	1	4
Prostate cancer	GSM1133165	Prostate cancer cells, PC0828	GSE46602	1	4
Prostate cancer	GSM1133166	Benign prostate glands adjacent to cancer, PC0832	GSE46602	0	4
Prostate cancer	GSM1133167	Prostate cancer cells, PC0836	GSE46602	1	4
Prostate cancer	GSM1133168	Prostate cancer cells, PC0845	GSE46602	1	4
Prostate cancer	GSM1133169	Prostate cancer cells, PC0866	GSE46602	1	4
Prostate cancer	GSM1133170	Prostate cancer cells, PC0888	GSE46602	1	4
Prostate cancer	GSM1133171	Prostate cancer cells, PC0904	GSE46602	1	4
Prostate cancer	GSM1133172	Prostate cancer cells, PC0913	GSE46602	1	4
Prostate cancer	GSM1133173	Prostate cancer cells, PC0930	GSE46602	1	4
Prostate cancer	GSM1133174	Prostate cancer cells, PC0933	GSE46602	1	4
Prostate cancer	GSM1133175	Prostate cancer cells, PC0948	GSE46602	1	4
Prostate cancer	GSM1133176	Benign prostate glands, PC1744	GSE46602	0	4
Prostate cancer	GSM1133177	Benign prostate glands, PC2543	GSE46602	0	4
Prostate cancer	GSM1133178	Benign prostate glands, PC2546	GSE46602	0	4
Prostate cancer	GSM1133179	Benign prostate glands, PC2554	GSE46602	0	4
Prostate cancer	GSM1133180	Benign prostate glands, PC2560	GSE46602	0	4
Prostate cancer	GSM1133181	Benign prostate glands, PC2562	GSE46602	0	4
Prostate cancer	GSM1133182	Benign prostate glands, PC2580	GSE46602	0	4
Prostate cancer	GSM1133183	Benign prostate glands, PC2581	GSE46602	0	4
Prostate cancer	GSM1133184	Benign prostate glands, PC2584	GSE46602	0	4
Prostate cancer	GSM1133185	Benign prostate glands, PC2611	GSE46602	0	4
